# Supplementary material for: Harnessing noncanonical crRNA for highly efficient genome editing
Source: Nat Commun. 2024 May 7;15:3823. doi: 10.1038/s41467-024-48012-x (PMC11076584; doi:10.1038/s41467-024-48012-x)
Supplement: Supplementary file 3 — Supplementary Data File 1 [file 41467_2024_48012_MOESM3_ESM.xlsx]

## Sheet: crRNA sequences
Detailed sequence information of crRNAs (sgRNAs)
Figure No.	Name	Cas12a / Cas9	PAM	Spacer sequence 5’-3’	For AsCas12a and ErCas12a crRNA synthesis, the following sequence should be added at the 5’ of the spacer sequence mentioned above.
Fig. 1c, Supplementary Fig. 2a, 3b	1 NT substitution	Cas12a	TTTG	TTGGAGTTCGTTTTCTTCCTT
Fig. 1c, Supplementary Fig. 2a, 3b	2 NT substitution	Cas12a	TTTG	TTAGTTCATTTTTCCCTTTGT	AATTTAGGTGACACTATAGTAATTTCTACTCTTGTAGAT + Spacer
Fig. 1c, Supplementary Fig. 2a, 3b	3 NT substitution	Cas12a	TTTG	TCATCTATTTTACCTTCTGTG	SP6 promoter; Direct repeat of crRNA
Fig. 1c, Supplementary Fig. 2a, 3b	4 NT substitution	Cas12a	TTTG	TGTATACGATCAGTTGTGGGG
Fig. 1c, Supplementary Fig. 2a, 3b	5 NT substitution	Cas12a	TTTG	TACAGGCATCACTTTAGTTTC	For HkCas12a, BsCas12a, and PxCas12a crRNA synthesis, the following sequence should be added at the 5’ of the spacer sequence mentioned above.
Fig. 1c, 1f, Supplementary Fig. 2a, 3b	6 NT substitution	Cas12a	TTTG	CAGATCCAGGCAAGTATCTTG
Fig. 1c, Supplementary Fig. 2a, 3b	7 NT substitution	Cas12a	TTTG	ACAATTATAAGATCTCTGTTT	AATTTAGGTGACACTATAGTAATTTCTACTATTGTAGAT + Spacer
Fig. 1c, Supplementary Fig. 2a, 3b	8 NT substitution	Cas12a	TTTG	AAGACAGGACACGTATTCACC	SP6 promoter; Direct repeat of crRNA
Fig. 1d, 1e, Supplementary Fig. 3a, 4a	Site-1	Cas12a	TTTA	TTCTAAATGATAATAAATACT
Fig. 1d, 1e, Supplementary Fig. 3a, 4a	Site-2	Cas12a	TTTC	TAAATACATTCAAATATGTAT	For FnCas12a and TsCas12a crRNA synthesis, the following sequence should be added at the 5’ of the spacer sequence mentioned above.
Fig. 1d, 1e, Supplementary Fig. 3a, 4a	Site-3	Cas12a	TTTG	ATATCAAAAACTGATTTTCCC
Fig. 1d, 1e, Supplementary Fig. 3a, 4a	Site-4	Cas12a	TTTT	ACAACACAGAAAGAGTTTGTA	AATTTAGGTGACACTATAGTAATTTCTACTGTTGTAGAT + Spacer
Fig. 2b	EMX1-0 substitution	Cas12a	TTTG	TCTTCTCTCTGGGTCTGGGCC	SP6 promoter; Direct repeat of crRNA
Fig. 2b	EMX1-1 substitution	Cas12a	TTTG	TTGGAGTTCGTTTTCTTCCTT
Fig. 2b	EMX1-2 substitutions	Cas12a	TTTG	TTAGTTCATTTTTCCCTTTGT	For Mb2Cas12a and Mb3Cas12a crRNA synthesis, the following sequence should be added at the 5’ of the spacer sequence mentioned above.
Fig. 2b	EMX1-3 substitutions	Cas12a	TTTG	TCATCTATTTTACCTTCTGTG
Fig. 2b	EMX1-4 substitutions	Cas12a	TTTG	TGTATACGATCAGTTGTGGGG	AATTTAGGTGACACTATAGTAATTTCTACTGTTTGTAGAT + Spacer
Fig. 2b	EMX1-5 substitutions	Cas12a	TTTG	TACAGGCATCACTTTAGTTTC	SP6 promoter; Direct repeat of crRNA
Fig. 2b	EMX1-6 substitutions	Cas12a	TTTG	CAGATCCAGGCAAGTATCTTG
Fig. 2b	EMX1-7 substitutions	Cas12a	TTTG	ACAATTATAAGATCTCTGTTT	For LbCas12a crRNA synthesis, the following sequence should be added at the 5’ of the spacer sequence mentioned above.
Fig. 2b	EMX1-8 substitutions	Cas12a	TTTG	AAGACAGGACACGTATTCACC
Fig. 2b	EMX1-9 substitutions	Cas12a	TTTG	GAAATAAGGTGTCCTAATGAA	AATTTAGGTGACACTATAGTAATTTCTACTAAGTGTAGAT + Spacer
Fig. 2b	EMX1-10 substitutions	Cas12a	TTTG	AGCAAAGCAAATGTACAGGAC	SP6 promoter; Direct repeat of crRNA
Fig. 2b	EMX1-11 substitutions	Cas12a	TTTG	TAAGGCAAGGAGACATAAAGA
Fig. 2b	EMX1-12 substitutions	Cas12a	TTTG	GAAGAATAACTATATAGAACA	For SpCas9 sgRNA synthesis, we followed the manufacture’s protocol (Precision gRNA Synthesis Kit (Thermo Scientific, A29377))
Fig. 2c	Site-1 16 nt	Cas12a	TTTA	CCAAATTAAGCTGCCT
Fig. 2c	Site-1 17 nt	Cas12a	TTTA	CCAAATTAAGCTGCCTA
Fig. 2c	Site-1 18 nt	Cas12a	TTTA	CCAAATTAAGCTGCCTAA
Fig. 2c	Site-1 19 nt	Cas12a	TTTA	CCAAATTAAGCTGCCTAAT
Fig. 2c	Site-1 20 nt	Cas12a	TTTA	CCAAATTAAGCTGCCTAATG
Fig. 2c	Site-1 21 nt	Cas12a	TTTA	CCAAATTAAGCTGCCTAATGT
Fig. 2c	Site-1 22 nt	Cas12a	TTTA	CCAAATTAAGCTGCCTAATGTT
Fig. 2c	Site-2 16 nt	Cas12a	TTTC	CAGAATATATAAAGAA
Fig. 2c	Site-2 17 nt	Cas12a	TTTC	CAGAATATATAAAGAAA
Fig. 2c	Site-2 18 nt	Cas12a	TTTC	CAGAATATATAAAGAAAC
Fig. 2c	Site-2 19 nt	Cas12a	TTTC	CAGAATATATAAAGAAACA
Fig. 2c	Site-2 20 nt	Cas12a	TTTC	CAGAATATATAAAGAAACAT
Fig. 2c	Site-2 21 nt	Cas12a	TTTC	CAGAATATATAAAGAAACATT
Fig. 2c	Site-2 22 nt	Cas12a	TTTC	CAGAATATATAAAGAAACATTA
Fig. 2d	PAM proximal -1	Cas12a	TTTC	ATCTATAAAAAGGGGGTGGG
Fig. 2d	PAM proximal -2	Cas12a	TTTC	TAAGAATCAGCGTGTGGTTG
Fig. 2d	PAM proximal -3	Cas12a	TTTA	AAAGACAGTTTTGCTCTGGG
Fig. 2d	PAM proximal -4	Cas12a	TTTG	TTAAAAAGACTGTTTTGGCT
Fig. 2d	PAM proximal -5	Cas12a	TTTA	TAAGAATAATACTGTGCTTC
Fig. 2d	PAM proximal -6	Cas12a	TTTG	CAGTAAGCAAACTGGCTTCC
Fig. 2d	PAM proximal -7	Cas12a	TTTG	CCATAAATAAATGCTGCCTG
Fig. 2e	PAM distal-1	Cas12a	TTTG	CTGCTGTTCCTGGGCAAAAC
Fig. 2e	PAM distal-2	Cas12a	TTTG	TTTTGTTTTTTAATAAGATG
Fig. 2e	PAM distal-3	Cas12a	TTTG	TGCTTTGTTGTGAAACTGAA
Fig. 2e	PAM distal-4	Cas12a	TTTG	TCTGCTTTTTGTATTAAACC
Fig. 2e	PAM distal-5	Cas12a	TTTC	TCCGTTCTGGGGGAAAAAAA
Fig. 2e	PAM distal-6	Cas12a	TTTC	CTGTTCCTCTCAAACAAAGG
Fig. 2e	PAM distal-7	Cas12a	TTTC	TCTTCCTTGCACCCAAACAG
Fig. 2f, Supplementary Fig. 5c	A1	Cas12a	TTTA	AAAAAGGATTTCCATCTATTA
Fig. 2f, Supplementary Fig. 5c	A2	Cas12a	TTTA	AAAACTACAACAAACTTACTT
Fig. 2f, Supplementary Fig. 5c	A3	Cas12a	TTTA	CAATCAAATCTTCAAGCTTTA
Fig. 2f, Supplementary Fig. 5c	A4	Cas12a	TTTA	TTAACAGATACGATAAAGACT
Fig. 2f, Supplementary Fig. 5c	A5	Cas12a	TTTA	TAAGAAGTATCCAAACGTGTT
Fig. 2f, Supplementary Fig. 5c	A6	Cas12a	TTTA	AATGAAATTACTTACAGGCCA
Fig. 2f, 2g, Supplementary Fig. 5c, 5d	C1	Cas12a	TTTC	AAAGTTTCCAAACGACCCCAG
Fig. 2f, Supplementary Fig. 5c	C2	Cas12a	TTTC	GAAAACCTAAAGAAGAGATAA
Fig. 2f, Supplementary Fig. 5c	C3	Cas12a	TTTA	AACCTGAATCCTACAAGGATT
Fig. 2f, Supplementary Fig. 5c	C4	Cas12a	TTTA	AAGGTATGCTAGTTTATATTT
Fig. 2f, Supplementary Fig. 5c	C5	Cas12a	TTTA	CTTATAAAATTGATGATATTC
Fig. 2f, 2g, Supplementary Fig. 5c, 5d	C6	Cas12a	TTTA	CCAAGTTTTGAAACTTCTCCT
Fig. 2f, Supplementary Fig. 5c	G1	Cas12a	TTTG	AATCACATTATGGGATTGCTA
Fig. 2f, 2g, Supplementary Fig. 5c, 5d	G2	Cas12a	TTTG	TACAACGGCTCAAAGAACTGC
Fig. 2f, 2g, Supplementary Fig. 5c, 5d	G3	Cas12a	TTTA	TGCCAGTGTGGACAACTGCCG
Fig. 2f, Supplementary Fig. 5c	G4	Cas12a	TTTA	ACTCGTATGAAGTCACCATTC
Fig. 2f, Supplementary Fig. 5c	G5	Cas12a	TTTA	GAAATGCCAATTCGGTCTCGG
Fig. 2f, Supplementary Fig. 5c	G6	Cas12a	TTTA	CACCACCGGAGGCAGGCCCTG
Fig. 2f, 2g, Supplementary Fig. 5c, 5d	T1	Cas12a	TTTT	AATAGGTAAGTACATCTTTTG
Fig. 2f, 2g, Supplementary Fig. 5c, 5d	T2	Cas12a	TTTT	ATCACTCCTGGTATATAGAAA
Fig. 2f, 2g, Supplementary Fig. 5c, 5d	T3	Cas12a	TTTA	TAATAGGTAAGTACATCTTTT
Fig. 2f, 2g, Supplementary Fig. 5c, 5d	T4	Cas12a	TTTA	TCCTATAGGTGGGCACCAATC
Fig. 2f, 2g, Supplementary Fig. 5c, 5d	T5	Cas12a	TTTA	ATGGGTGAGTCACCAAATGGT
Fig. 2f, 2g, Supplementary Fig. 5c, 5d	T6	Cas12a	TTTA	GGATTACTTACTCAAGTTGGT
Fig. 3b	DNMT1 site 3	Cas12a	TTTC	CTGATGGTCCATGTCTGTTA
Fig. 3b	DNMT1 site 7	Cas12a	TTTG	GCTCAGCAGGCACCTGCCTC
Fig. 3b	FANCF site 1	Cas12a	TTTG	GGCGGGGTCCAGTTCCGGGA
Fig. 3b	FANCF site 2	Cas12a	TTTG	GTCGGCATGGCCCCATTCGC
Fig. 3b	Matched site 5	Cas12a	TTTA	GGATGCCACTAAAAGGGAAA
Fig. 3b	Matched site 6	Cas12a / Cas9	TTTG/ AGG	GGGTGATCAGACCCAACAGC
Fig. 3c, 3d, 3e, 5	Matched site 2	Cas12a / Cas9	TTTG/GGG	GGCAAATAGGAATGGCAAGA
Fig. 3c, 3d, 3e, 3f, 5	Matched site 3	Cas12a / Cas9	TTTG/GGG	GAGCTGCTTAAGCATTTCAA
Fig. 3c, 3d, 5	Matched site 9	Cas12a / Cas9	TTTA/ TGG	GGCATGAATTATAATGCTGT
Fig. 3c, 3d, 3e, 3g, 5	Matched site 15	Cas12a / Cas9	TTTA/ AGG	GAATCTCAAAAATAAAAGAC
Fig. 3c, 3d, 5	Matched site 20	Cas12a / Cas9	TTTG/ GGG	GAGAAAATATGGGTTGAGGT
Fig. 4b, 4e	GAPDH	Cas12a	TTTA	TTGATGGTACATGACAAG
Fig. 4b, 4e	ACTB	Cas12a	TTTA	ATAGTCATTCCAAATATG
Fig. 4b, 4e	HPRT1	Cas12a	TTTA	AAAGGGAACTGCTGACAA
Fig. 4b, 4e	LMNB1	Cas12a	TTTG	TAATAAGCAATCAAGGTT
Fig. 4b, 4e	UBC	Cas12a	TTTC	AATAAAGTTGTTGCATTC
Fig. 4b, 4e	B2M	Cas12a	TTTA	GAAATATAATTGACAGGA
Fig. 5	Matched site C /COL8A1	Cas12a / Cas9	TTTA/ GGG	GATTCATTCTCAGTGCCATG
Fig. 5	Matched site F /FGF18	Cas12a / Cas9	TTTA/ GGG	AGAACACATACCCCTGGGCC
Fig. 5,Supplementary Fig. 7c	Matched site P /P2RX5-TAX1BP3	Cas12a / Cas9	TTTA/ GGG	CACATAGGCCATTCAGAAAC
Supplementary Fig. 4b	Site 1	Cas12a	TTTT	CAATATTATTGAAGCATTTAT
Supplementary Fig. 4b	Site 2	Cas12a	TTTT	CGATTGATGAACACCTATAAT
Supplementary Fig. 4b	Site 3	Cas12a	TTTT	CTCATTTATAAGGTTAAATAA
Supplementary Fig. 4b	Site 4	Cas12a	TTTT	GTATATACAATATTTCTAGTT
Supplementary Fig. 4b	Site 5	Cas12a	TTTT	GATATCAAAATTATACATGTC
Supplementary Fig. 4b	Site 6	Cas12a	TTTT	ATTAGGAAAGGACAGTGGGAG
Supplementary Fig. 4b, 4c	Site 7	Cas12a	TTTT	AACCAATAGGCCGAAATCGGC
Supplementary Fig. 4b	Site 8	Cas12a	TTTT	GCAAAAAGCTCCCGGGAGCTT
Supplementary Fig. 4b	Site 9	Cas12a	TTTT	CTAAATACATTCAAATATGTA
Supplementary Fig. 4d	Site 1	Cas12a	TTTT	GGCGCCAAACAGCCCGGGCAC
Supplementary Fig. 4d	Site 2	Cas12a	TTTT	GATCCCCAAATACAGCAAGCT
Supplementary Fig. 4d	Site 3	Cas12a	TTTT	GGCAGGAACTTTAACCGTGCA\
Supplementary Fig. 4d	Site 4	Cas12a	TTTT	CCTGTAAATCTGTGCCTGTGA
Supplementary Fig. 4d	Site 5	Cas12a	TTTT	CAGGAATGAACTGATGGCGTT
Supplementary Fig. 4d	Site 6	Cas12a	TTTT	GAGACAGGGTCTCACTCTGTC
Supplementary Fig. 4d	Site 7	Cas12a	TTTT	GGGAGAATACTGGCACAGATG
Supplementary Fig. 4d	Site 8	Cas12a	TTTT	AAATCAAGTTTTATTTTGGGA
Supplementary Fig. 4d	Site 9	Cas12a	TTTT	AAGAGACAGGATCTCACTGTG
Supplementary Fig. 4d	Site 10	Cas12a	TTTT	AAGGATTAACTTGGGCATGGT
Supplementary Fig. 4e	Site 1	Cas12a	TTTC	GAGATTTATTTTCTTAATTCT
Supplementary Fig. 4e	Site 2	Cas12a	TTTG	TTAAATCAGCTCATTTTTTAA
Supplementary Fig. 4e	Site 3	Cas12a	TTTA	TTTTTCTAAATACATTCAAAT
Supplementary Fig. 4e	Site 4	Cas12a	TTTA	TTTTCTTAATTCTCTTTAACA
Supplementary Fig. 4e	Site 5	Cas12a	TTTC	ACAAATAAAGCATTTTTTTCA
Supplementary Fig. 4e	Site 6	Cas12a	TTTA	TGATTTTTTGTATATACAATA
Supplementary Fig. 4e	Site 7	Cas12a	TTTA	TTATTTTCGAGATTTATTTTC
Supplementary Fig. 4e	Site 8	Cas12a	TTTG	ATTTATAAGGGATTTTGCCGA
Supplementary Fig. 4e	Site 9	Cas12a	TTTG	TGAAATTTGTGATGCTATTGC
Supplementary Fig. 4e	Site 10	Cas12a	TTTC	CTCATTTTATTAGGAAAGGAC
Supplementary Fig. 5a	GAPDH TTTA-1	Cas12a	TTTA	ATAATAATGAAACTGGCGAGT
Supplementary Fig. 5a	GAPDH TTTA-2	Cas12a	TTTA	GCTGATACTTAAACAGAGACC
Supplementary Fig. 5a	GAPDH TTTC-1	Cas12a	TTTC	ATTATTATTAAAGAATCCATT
Supplementary Fig. 5a	GAPDH TTTC-2	Cas12a	TTTC	CAAGAATCAGGGACACTGTAG
Supplementary Fig. 5a	GAPDH TTTG-1	Cas12a	TTTG	TAATTTTAGTAGAGACGGAGT
Supplementary Fig. 5a	GAPDH TTTG-2	Cas12a	TTTG	AATGTCAGCTCAACACAGCCT
Supplementary Fig. 5a	GAPDH TTTT-1	Cas12a	TTTT	AGTAGAGACGGAGTTTCACCA
Supplementary Fig. 5a	GAPDH TTTT-2	Cas12a	TTTT	CCAAGAATCAGGGACACTGTA
Supplementary Fig. 5a	HPRT1 TTTA-1	Cas12a	TTTA	CCAAATTAAGCTGCCTAATGT
Supplementary Fig. 5a	HPRT1 TTTA-2	Cas12a	TTTA	GGATTAGTACGGATCAGCCAG
Supplementary Fig. 5a	HPRT1 TTTC-1	Cas12a	TTTC	CATTTTACAGTTTTACCAAAT
Supplementary Fig. 5a	HPRT1 TTTC-2	Cas12a	TTTC	CAGAATATATAAAGAAACATT
Supplementary Fig. 5a	HPRT1 TTTG-1	Cas12a	TTTG	CAGCATCAATAACATTGATGT
Supplementary Fig. 5a	HPRT1 TTTG-2	Cas12a	TTTG	AAACAGTGAGTTAAAATCTGG
Supplementary Fig. 5a	HPRT1 TTTT-1	Cas12a	TTTT	AGAGGCTGAGGCAGGAAGACT
Supplementary Fig. 5a	HPRT1 TTTT-2	Cas12a	TTTT	AAATTGTTTGCAGCATCAATA
Supplementary Fig. 5b	RNF2-0 substitution	Cas12a	TTTC	GCTGCCCTTTCCTCTGCGCGG
Supplementary Fig. 5b	RNF2-1 substitution	Cas12a	TTTG	GAGTTTTTCTCTGCCTGTGTG
Supplementary Fig. 5b	RNF2-2 substitutions	Cas12a	TTTA	GAAGTGTTCTGCTTGTTTCCC
Supplementary Fig. 5b	RNF2-3 substitutions	Cas12a	TTTC	AGCAGAGTGTTGGGTGGTCTC
Supplementary Fig. 5b	RNF2-4 substitutions	Cas12a	TTTG	AGTAGGTCAGCATTGTGTGCT
Supplementary Fig. 5b	RNF2-5 substitutions	Cas12a	TTTA	TAACAGTGGTGGTGAGGCTGA
Supplementary Fig. 5b	RNF2-6 substitutions	Cas12a	TTTA	TTAAAATTATGGCAGTGTTTC
Supplementary Fig. 5b	RNF2-7 substitutions	Cas12a	TTTC	TAAAACCGTGAGCTTACCCAG
Supplementary Fig. 5b	RNF2-8 substitutions	Cas12a	TTTA	AAACGAATGTACGAGCGATTT
Supplementary Fig. 5b	RNF2-9 substitutions	Cas12a	TTTG	AAAAATAAGCTAGTTGTCCTA
Supplementary Fig. 5b	RNF2-10 substitutions	Cas12a	TTTC	ACAATCAACAAGTATCTTTAA
Supplementary Fig. 5b	RNF2-11 substitutions	Cas12a	TTTA	AATAATCAAAACTAGGCTCAA
Supplementary Fig. 5b	RNF2-12 substitutions	Cas12a	TTTG	CAGATTAAAAAAAAGCCTTAA
Supplementary Fig. 5b	TPCN2-0 substitution	Cas12a	TTTG	TCTTGGTTTTCTTCTCCCTCT
Supplementary Fig. 5b	TPCN2-1 substitution	Cas12a	TTTG	TATTGTGGTGGCTGGTGTCGT
Supplementary Fig. 5b	TPCN2-2 substitutions	Cas12a	TTTG	CAAGTCCTGTGGTTGGTCTCT
Supplementary Fig. 5b	TPCN2-3 substitutions	Cas12a	TTTG	TCCTCAGCACAGGGCCCGGCG
Supplementary Fig. 5b	TPCN2-4 substitutions	Cas12a	TTTG	GAACGAGATCCTTGGGCTGTT
Supplementary Fig. 5b	TPCN2-5 substitutions	Cas12a	TTTG	AAATGAAGGCCCTGTGCTCTG
Supplementary Fig. 5b	TPCN2-6 substitutions	Cas12a	TTTG	CAGAAAAACCTTTGGCTGCTG
Supplementary Fig. 5b	TPCN2-7 substitutions	Cas12a	TTTG	GAAGCACAAAGAGGTCCTTTC
Supplementary Fig. 5b	TPCN2-8 substitutions	Cas12a	TTTG	AATATTCACGCCATCAAACCT
Supplementary Fig. 5b	TPCN2-9 substitutions	Cas12a	TTTG	GATACAATACACATCATCATG
Supplementary Fig. 5b	TPCN2-10 substitutions	Cas12a	TTTG	AGTTTCAACAGAAATGAAAGC
Supplementary Fig. 5b	TPCN2-11 substitutions	Cas12a	TTTA	CAAACCAGCAACCAAAAAGCC
Supplementary Fig. 5b	TPCN2-12 substitutions	Cas12a	TTTG	AACAGAAATGAAAGCATGGAA
Supplementary Fig. 5e	EMX2	Cas9	TGG	GTCACCTCCAATGACTAGGG
Supplementary Fig. 5e	FANCF3	Cas9	AGG	GGCGGCTGCACAACCAGTGG
Supplementary Fig. 5e	RUNX1	Cas9	TGG	GCATTTTCAGGAGGAAGCGA
Fig. 5	GAPDH	Cas12a	TTTA	TTGATGGTACATGACAAGGT
Fig. 5	UBC	Cas12a	TTTC	AATAAAGTTGTTGCATTCCC
Fig. 5	B2M	Cas12a	TTTA	GAAATATAATTGACAGGATT

## Sheet: Oligo sequences
Sequence information of the oligos
Figure No.	Primer name	Sequence 5’-3’	Use
Fig. 1c	1 NT substitution	AAGGAAGAAAACGAACTCCAA	Annealing to the crRNA
Fig. 1c	2 NTs substitution	ACAAAGGGAAAAATGAACTAA	Annealing to the crRNA
Fig. 1c	3 NTs substitution	CACAGAAGGTAAAATAGATGA	Annealing to the crRNA
Fig. 1c	4 NTs substitution	CCCCACAACTGATCGTATACA	Annealing to the crRNA
Fig. 1c	5 NTs substitution	GAAACTAAAGTGATGCCTGTA	Annealing to the crRNA
Fig. 1c	6 NTs substitution	CAAGATACTTGCCTGGATCTG	Annealing to the crRNA
Fig. 1c	7 NTs substitution	AAACAGAGATCTTATAATTGT	Annealing to the crRNA
Fig. 1c	8 NTs substitution	GGTGAATACGTGTCCTGTCTT	Annealing to the crRNA
Fig. 2b	Deep-Seq-[EMX1]-0-F	TCGTCGGCAGCGTCAGATGTGTATAAGAGACAGGTGTTTCCACCATTCATCTCA	NGS
Fig. 2b	Deep-Seq-[EMX1]-0-R	GTCTCGTGGGCTCGGAGATGTGTATAAGAGACAGGTGGAGGAGGTAGTATACAGA	NGS
Fig. 2b	Deep-Seq-[EMX1]-1-F	TCGTCGGCAGCGTCAGATGTGTATAAGAGACAGTCGGCTTGCTAATAAAGATCC	NGS
Fig. 2b	Deep-Seq-[EMX1]-1-R	GTCTCGTGGGCTCGGAGATGTGTATAAGAGACAGTGTGGTCTGGTCTACACTAAC	NGS
Fig. 2b	Deep-Seq-[EMX1]-2-F	TCGTCGGCAGCGTCAGATGTGTATAAGAGACAGGAGTGGTGAAAAAGAAGGGATC	NGS
Fig. 2b	Deep-Seq-[EMX1]-2-R	GTCTCGTGGGCTCGGAGATGTGTATAAGAGACAGAGAAGAAGGGTTGGCTTGA	NGS
Fig. 2b	Deep-Seq-[EMX1]-3-F	TCGTCGGCAGCGTCAGATGTGTATAAGAGACAGCTTCTGTCTGCTCTCATTAAACTG	NGS
Fig. 2b	Deep-Seq-[EMX1]-3-R	GTCTCGTGGGCTCGGAGATGTGTATAAGAGACAGAGACAAAGCCAGAGCCAATA	NGS
Fig. 2b	Deep-Seq-[EMX1]-4-F	TCGTCGGCAGCGTCAGATGTGTATAAGAGACAGGAAGAGCCTCCAGTCTCTG	NGS
Fig. 2b	Deep-Seq-[EMX1]-4-R	GTCTCGTGGGCTCGGAGATGTGTATAAGAGACAGCTCTAAGCCTGCCTCTGTG	NGS
Fig. 2b	Deep-Seq-[EMX1]-5-F	TCGTCGGCAGCGTCAGATGTGTATAAGAGACAGCCGGAGAAAAGAGAGTTGCA	NGS
Fig. 2b	Deep-Seq-[EMX1]-5-R	GTCTCGTGGGCTCGGAGATGTGTATAAGAGACAGACTACAGACCGTCACATTAGC	NGS
Fig. 2b	Deep-Seq-[EMX1]-6-F	TCGTCGGCAGCGTCAGATGTGTATAAGAGACAGGATACATGGAATGAGGGAAGGG	NGS
Fig. 2b	Deep-Seq-[EMX1]-6-R	GTCTCGTGGGCTCGGAGATGTGTATAAGAGACAGCTCTCTCCATCCTCTGAAATGTTC	NGS
Fig. 2b	Deep-Seq-[EMX1]-7-F	TCGTCGGCAGCGTCAGATGTGTATAAGAGACAGTGAGAGGCAAAGATGCTTTGA	NGS
Fig. 2b	Deep-Seq-[EMX1]-7-R	GTCTCGTGGGCTCGGAGATGTGTATAAGAGACAGTTCTTTCTACTTTTTAAATGTGGCCA	NGS
Fig. 2b	Deep-Seq-[EMX1]-8-F	TCGTCGGCAGCGTCAGATGTGTATAAGAGACAGCCCACATGATCAAATGATAGGAAATG	NGS
Fig. 2b	Deep-Seq-[EMX1]-8-R	GTCTCGTGGGCTCGGAGATGTGTATAAGAGACAGGCTCCAGCCGATATTTCAGA	NGS
Fig. 2b	Deep-Seq-[EMX1]-9-F	TCGTCGGCAGCGTCAGATGTGTATAAGAGACAGTCCAGGCAAGTATCTTGTTCAG	NGS
Fig. 2b	Deep-Seq-[EMX1]-9-R	GTCTCGTGGGCTCGGAGATGTGTATAAGAGACAGCTAGCTGTGTAATTTCCAGATATGC	NGS
Fig. 2b	Deep-Seq-[EMX1]-10-F	TCGTCGGCAGCGTCAGATGTGTATAAGAGACAGTTTTTTGTAGAGACAGGGTCTCG	NGS
Fig. 2b	Deep-Seq-[EMX1]-10-R	GTCTCGTGGGCTCGGAGATGTGTATAAGAGACAGGAGCAAGTTGTACCTGTCTAGC	NGS
Fig. 2b	Deep-Seq-[EMX1]-11-F	TCGTCGGCAGCGTCAGATGTGTATAAGAGACAGAAGGCTTGGATAGAGGGCA	NGS
Fig. 2b	Deep-Seq-[EMX1]-11-R	GTCTCGTGGGCTCGGAGATGTGTATAAGAGACAGCAGGCAATGTTTCTCCAACAGA	NGS
Fig. 2b	Deep-Seq-[EMX1]-12-F	TCGTCGGCAGCGTCAGATGTGTATAAGAGACAGGTTGAAGGTACTCAGATGCTGAG	NGS
Fig. 2b	Deep-Seq-[EMX1]-12-R	GTCTCGTGGGCTCGGAGATGTGTATAAGAGACAGATAGCTGTATCTTACCGCATGTT	NGS
Supplementary Fig. 5b	Deep-Seq-[RNF2]-0-F	TCGTCGGCAGCGTCAGATGTGTATAAGAGACAGTGAAGCGGGTTCTCATTGT	NGS
Supplementary Fig. 5b	Deep-Seq-[RNF2]-0-R	GTCTCGTGGGCTCGGAGATGTGTATAAGAGACAGTGCAGACACACATCCCTAG	NGS
Supplementary Fig. 5b	Deep-Seq-[RNF2]-1-F	TCGTCGGCAGCGTCAGATGTGTATAAGAGACAGATAAGCTAGTTGTCCTAAAGTGTG	NGS
Supplementary Fig. 5b	Deep-Seq-[RNF2]-1-R	GTCTCGTGGGCTCGGAGATGTGTATAAGAGACAGCCTTTACTCCAAAGTCTGCA	NGS
Supplementary Fig. 5b	Deep-Seq-[RNF2]-2-F	TCGTCGGCAGCGTCAGATGTGTATAAGAGACAGATGTAGTTTCTTAATTGTCCACTC	NGS
Supplementary Fig. 5b	Deep-Seq-[RNF2]-2-R	GTCTCGTGGGCTCGGAGATGTGTATAAGAGACAGCGTCCCAGACTGAATAAGAC	NGS
Supplementary Fig. 5b	Deep-Seq-[RNF2]-3-F	TCGTCGGCAGCGTCAGATGTGTATAAGAGACAGTGCACTGATACTTTGATCACTTC	NGS
Supplementary Fig. 5b	Deep-Seq-[RNF2]-3-R	GTCTCGTGGGCTCGGAGATGTGTATAAGAGACAGGAACGTTATCTTCAACTCTGTACC	NGS
Supplementary Fig. 5b	Deep-Seq-[RNF2]-4-F	TCGTCGGCAGCGTCAGATGTGTATAAGAGACAGTAGGGAGTTGGTTAGATGAGTG	NGS
Supplementary Fig. 5b	Deep-Seq-[RNF2]-4-R	GTCTCGTGGGCTCGGAGATGTGTATAAGAGACAGGAGACGGGACATCTTTCCA	NGS
Supplementary Fig. 5b	Deep-Seq-[RNF2]-5-F	TCGTCGGCAGCGTCAGATGTGTATAAGAGACAGGACTAGAACTAGATCTAACCTAAGG	NGS
Supplementary Fig. 5b	Deep-Seq-[RNF2]-5-R	GTCTCGTGGGCTCGGAGATGTGTATAAGAGACAGGGACAAGCTCAAACATATAAAAGTA	NGS
Supplementary Fig. 5b	Deep-Seq-[RNF2]-6-F	TCGTCGGCAGCGTCAGATGTGTATAAGAGACAGGCAGACTTTGGAGTAAAGGTG	NGS
Supplementary Fig. 5b	Deep-Seq-[RNF2]-6-R	GTCTCGTGGGCTCGGAGATGTGTATAAGAGACAGGTGCGCAGAGTACATAATCTC	NGS
Supplementary Fig. 5b	Deep-Seq-[RNF2]-7-F	TCGTCGGCAGCGTCAGATGTGTATAAGAGACAGGAGTCGGGGTTCCAGTGTA	NGS
Supplementary Fig. 5b	Deep-Seq-[RNF2]-7-R	GTCTCGTGGGCTCGGAGATGTGTATAAGAGACAGAAACGATTCTGACCAGCAGG	NGS
Supplementary Fig. 5b	Deep-Seq-[RNF2]-8-F	TCGTCGGCAGCGTCAGATGTGTATAAGAGACAGCTTTGAAGTGCCGTGAAAAG	NGS
Supplementary Fig. 5b	Deep-Seq-[RNF2]-8-R	GTCTCGTGGGCTCGGAGATGTGTATAAGAGACAGAGAAGCAAACTCTCACACC	NGS
Supplementary Fig. 5b	Deep-Seq-[RNF2]-9-F	TCGTCGGCAGCGTCAGATGTGTATAAGAGACAGCTCAGGTATCCTTGTGGCA	NGS
Supplementary Fig. 5b	Deep-Seq-[RNF2]-9-R	GTCTCGTGGGCTCGGAGATGTGTATAAGAGACAGTCCAAACATGTTTGCTGACC	NGS
Supplementary Fig. 5b	Deep-Seq-[RNF2]-10-F	TCGTCGGCAGCGTCAGATGTGTATAAGAGACAGGGGTGTGAGAGTTTGCTTC	NGS
Supplementary Fig. 5b	Deep-Seq-[RNF2]-10-R	GTCTCGTGGGCTCGGAGATGTGTATAAGAGACAGTGCCACAAGGATACCTGAG	NGS
Supplementary Fig. 5b	Deep-Seq-[RNF2]-11-F	TCGTCGGCAGCGTCAGATGTGTATAAGAGACAGAAATTCCTCCTGAGTAGTTTTGG	NGS
Supplementary Fig. 5b	Deep-Seq-[RNF2]-11-R	GTCTCGTGGGCTCGGAGATGTGTATAAGAGACAGATACTTTCCAAGAGTTCATCGAA	NGS
Supplementary Fig. 5b	Deep-Seq-[RNF2]-12-F	TCGTCGGCAGCGTCAGATGTGTATAAGAGACAGGAGAAGATGATATCACCTAGTTTATGA	NGS
Supplementary Fig. 5b	Deep-Seq-[RNF2]-12-R	GTCTCGTGGGCTCGGAGATGTGTATAAGAGACAGGGCAGAGAACTATTTTAGGGATC	NGS
Supplementary Fig. 5b	Deep-Seq-[TPCN2]-0-F	TCGTCGGCAGCGTCAGATGTGTATAAGAGACAGTTAGAACCCAGTGGGAGTT	NGS
Supplementary Fig. 5b	Deep-Seq-[TPCN2]-0-R	GTCTCGTGGGCTCGGAGATGTGTATAAGAGACAGTGAAGAACACCAGCCACT	NGS
Supplementary Fig. 5b	Deep-Seq-[TPCN2]-1-F	TCGTCGGCAGCGTCAGATGTGTATAAGAGACAGCCCGAGAGCTGTCCTG	NGS
Supplementary Fig. 5b	Deep-Seq-[TPCN2]-1-R	GTCTCGTGGGCTCGGAGATGTGTATAAGAGACAGCCCATCAAAGTTCCAGGC	NGS
Supplementary Fig. 5b	Deep-Seq-[TPCN2]-2-F	TCGTCGGCAGCGTCAGATGTGTATAAGAGACAGGGACTGGCAGACTATGGA	NGS
Supplementary Fig. 5b	Deep-Seq-[TPCN2]-2-R	GTCTCGTGGGCTCGGAGATGTGTATAAGAGACAGGTGATTTTTCTGACCCAGCA	NGS
Supplementary Fig. 5b	Deep-Seq-[TPCN2]-3-F	TCGTCGGCAGCGTCAGATGTGTATAAGAGACAGCTGGCCATGCTTCACCT	NGS
Supplementary Fig. 5b	Deep-Seq-[TPCN2]-3-R	GTCTCGTGGGCTCGGAGATGTGTATAAGAGACAGCCACAGCATAGGGACAAAG	NGS
Supplementary Fig. 5b	Deep-Seq-[TPCN2]-4-F	TCGTCGGCAGCGTCAGATGTGTATAAGAGACAGAAAGGCAGGAGAGAGGC	NGS
Supplementary Fig. 5b	Deep-Seq-[TPCN2]-4-R	GTCTCGTGGGCTCGGAGATGTGTATAAGAGACAGCAGGCCAGCCATCCCA	NGS
Supplementary Fig. 5b	Deep-Seq-[TPCN2]-5-F	TCGTCGGCAGCGTCAGATGTGTATAAGAGACAGCTGTGTTCTGAATCCCCTTG	NGS
Supplementary Fig. 5b	Deep-Seq-[TPCN2]-5-R	GTCTCGTGGGCTCGGAGATGTGTATAAGAGACAGATCAGGTGGGGCCAAG	NGS
Supplementary Fig. 5b	Deep-Seq-[TPCN2]-6-F	TCGTCGGCAGCGTCAGATGTGTATAAGAGACAGTGCGCACCGTCATTCTC	NGS
Supplementary Fig. 5b	Deep-Seq-[TPCN2]-6-R	GTCTCGTGGGCTCGGAGATGTGTATAAGAGACAGGGCTCCATCCCAGCAC	NGS
Supplementary Fig. 5b	Deep-Seq-[TPCN2]-7-F	TCGTCGGCAGCGTCAGATGTGTATAAGAGACAGTCTGCAGTTGGTTCAGTCT	NGS
Supplementary Fig. 5b	Deep-Seq-[TPCN2]-7-R	GTCTCGTGGGCTCGGAGATGTGTATAAGAGACAGAGGGCACCTTCTCTGAAG	NGS
Supplementary Fig. 5b	Deep-Seq-[TPCN2]-8-F	TCGTCGGCAGCGTCAGATGTGTATAAGAGACAGACTCGTCCCCATCCTCA	NGS
Supplementary Fig. 5b	Deep-Seq-[TPCN2]-8-R	GTCTCGTGGGCTCGGAGATGTGTATAAGAGACAGGAATGGTGCTTCTTAACTTTCTGT	NGS
Supplementary Fig. 5b	Deep-Seq-[TPCN2]-9-F	TCGTCGGCAGCGTCAGATGTGTATAAGAGACAGTACAGCCATACAAGCACAATC	NGS
Supplementary Fig. 5b	Deep-Seq-[TPCN2]-9-R	GTCTCGTGGGCTCGGAGATGTGTATAAGAGACAGTCTTACACGGACATGAGTTCA	NGS
Supplementary Fig. 5b	Deep-Seq-[TPCN2]-10-F	TCGTCGGCAGCGTCAGATGTGTATAAGAGACAGACTGTGCTGTGCCGTG	NGS
Supplementary Fig. 5b	Deep-Seq-[TPCN2]-10-R	GTCTCGTGGGCTCGGAGATGTGTATAAGAGACAGAGCAGAACTGCGTGAGC	NGS
Supplementary Fig. 5b	Deep-Seq-[TPCN2]-11-F	TCGTCGGCAGCGTCAGATGTGTATAAGAGACAGTGTGGGCCTGGAATAGTG	NGS
Supplementary Fig. 5b	Deep-Seq-[TPCN2]-11-R	GTCTCGTGGGCTCGGAGATGTGTATAAGAGACAGAGTTCCGGGCCTCACT	NGS
Supplementary Fig. 5b	Deep-Seq-[TPCN2]-12-F	TCGTCGGCAGCGTCAGATGTGTATAAGAGACAGACTGTGCTGTGCCGTG	NGS
Supplementary Fig. 5b	Deep-Seq-[TPCN2]-12-R	GTCTCGTGGGCTCGGAGATGTGTATAAGAGACAGAGCAGAACTGCGTGAGC	NGS
Fig. 2c	Site 1 (TTTA)-F	TCGTCGGCAGCGTCAGATGTGTATAAGAGACAGTGAAGTAGCATTTCTACCCTGTT	NGS
Fig. 2c	Site 2 (TTTC)-F	TCGTCGGCAGCGTCAGATGTGTATAAGAGACAGTGGCTGATCCGTACTAATCCT	NGS
Fig. 2c	Site 2 (TTTC)-R	GTCTCGTGGGCTCGGAGATGTGTATAAGAGACAGCCAGCCGTATGTTTTCTAATAAGCA	NGS
Fig. 2d	NGS-Left-1-R	GTCTCGTGGGCTCGGAGATGTGTATAAGAGACAGCTGCAGTGGTCTGGAACCAA	NGS
Fig. 2d	NGS-Left-2-R	GTCTCGTGGGCTCGGAGATGTGTATAAGAGACAGACAACCAGAGGGGGTAACGC	NGS
Fig. 2d	NGS-Left-3-F	TCGTCGGCAGCGTCAGATGTGTATAAGAGACAGCTGAGTCTGCACAGAGCGGG	NGS
Fig. 2d	NGS-Left-3-R	GTCTCGTGGGCTCGGAGATGTGTATAAGAGACAGCACTTAGGCAGACATCCTGTGCT	NGS
Fig. 2d	NGS-Left-4-F	TCGTCGGCAGCGTCAGATGTGTATAAGAGACAGGGGATTACAGGCGCGCG	NGS
Fig. 2d	NGS-Left-4-R	GTCTCGTGGGCTCGGAGATGTGTATAAGAGACAGACAAGTCAACCAAACGCTGTC	NGS
Fig. 2d	NGS-Left-5-F	TCGTCGGCAGCGTCAGATGTGTATAAGAGACAGAAAGATGGGATTTTGTCATGTTGC	NGS
Fig. 2d	NGS-Left-5-R	GTCTCGTGGGCTCGGAGATGTGTATAAGAGACAGGGCAGGCAATGCTGTCT	NGS
Fig. 2d	NGS-Left-6-F	TCGTCGGCAGCGTCAGATGTGTATAAGAGACAGATGTTTCTCGGCAACCTTGG	NGS
Fig. 2d	NGS-Left-6-R	GTCTCGTGGGCTCGGAGATGTGTATAAGAGACAGCGGGAAAACTGTCCTCGGTAT	NGS
Fig. 2d	NGS-Left-7-F	TCGTCGGCAGCGTCAGATGTGTATAAGAGACAGCGTGTAGTGTTTTTGTAACTGATCGT	NGS
Fig. 2d	NGS-Left-7-R	GTCTCGTGGGCTCGGAGATGTGTATAAGAGACAGTAGGCTGAGGGTCGCTGA	NGS
Fig. 2e	NGS-Right-1-F	TCGTCGGCAGCGTCAGATGTGTATAAGAGACAGTGTCGGGGCGCTCATAGT	NGS
Fig. 2e	NGS-Right-1-R	GTCTCGTGGGCTCGGAGATGTGTATAAGAGACAGCCCTGGTTAAGCCCCTCTG	NGS
Fig. 2e	NGS-Right-2-F	TCGTCGGCAGCGTCAGATGTGTATAAGAGACAGAAGTCAGACCAGCTCTTTCCC	NGS
Fig. 2e	NGS-Right-2-R	GTCTCGTGGGCTCGGAGATGTGTATAAGAGACAGGCCTGTTGTAAGCTCCACC	NGS
Fig. 2e	NGS-Right-3-F	TCGTCGGCAGCGTCAGATGTGTATAAGAGACAGCCCTGCAACTTAGGAAGAAAAGAGA	NGS
Fig. 2e	NGS-Right-3-R	GTCTCGTGGGCTCGGAGATGTGTATAAGAGACAGCAGCCTTCACTTCAGGGTGGT	NGS
Fig. 2e	NGS-Right-4-F	TCGTCGGCAGCGTCAGATGTGTATAAGAGACAGTGACTGACGCTGATCGCACAT	NGS
Fig. 2e	NGS-Right-4-R	GTCTCGTGGGCTCGGAGATGTGTATAAGAGACAGCCTCCCCAGGTTCAGAGGACA	NGS
Fig. 2e	NGS-Right-5-F	TCGTCGGCAGCGTCAGATGTGTATAAGAGACAGTAGGACCAAGGTGCGTCAGG	NGS
Fig. 2e	NGS-Right-5-R	GTCTCGTGGGCTCGGAGATGTGTATAAGAGACAGGCCGCCACCGGCTTTATTC	NGS
Fig. 2e	NGS-Right-6-F	TCGTCGGCAGCGTCAGATGTGTATAAGAGACAGTTGGCTTTGCTGGGGCTA	NGS
Fig. 2e	NGS-Right-6-R	GTCTCGTGGGCTCGGAGATGTGTATAAGAGACAGCCCATGGGTCTAACATTCACAGAA	NGS
Fig. 2e	NGS-Right-7-F	TCGTCGGCAGCGTCAGATGTGTATAAGAGACAGCCTCTAGGGAGGTTTCTGTGA	NGS
Fig. 2e	NGS-Right-7-R	GTCTCGTGGGCTCGGAGATGTGTATAAGAGACAGGGGATGCTGAAGCAAAGGGTA	NGS
Fig. 2f,Supplementary Fig. 5c	A1-F	TCGTCGGCAGCGTCAGATGTGTATAAGAGACAGGGTTGATGTGTGTTATTATTTGTAATTAT	NGS
Fig. 2f.Supplementary Fig. 5c	A1-R	GTCTCGTGGGCTCGGAGATGTGTATAAGAGACAGCTAACAACTTCAACTGGATATCCTTATA	NGS
Fig. 2f,Supplementary Fig. 5c	A2-F	TCGTCGGCAGCGTCAGATGTGTATAAGAGACAGCGCAACAGAAAAAGTATTTAAGCAG	NGS
Fig. 2f,Supplementary Fig. 5c	A2-R	GTCTCGTGGGCTCGGAGATGTGTATAAGAGACAGTTGCTAGACGCTGAAGACTAATTTT	NGS
Fig. 2f,Supplementary Fig. 5c	A3-F	TCGTCGGCAGCGTCAGATGTGTATAAGAGACAGGGGTTTGCAAAATATTTGTATTAACATT	NGS
Fig. 2f,Supplementary Fig. 5c	A3-R	GTCTCGTGGGCTCGGAGATGTGTATAAGAGACAGCAGTATTGGACATTAGATAGCATTTAT	NGS
Fig. 2f,Supplementary Fig. 5c	A4-F	TCGTCGGCAGCGTCAGATGTGTATAAGAGACAGGCAGAACCCACTAATACAAAGGA	NGS
Fig. 2f,Supplementary Fig. 5c	A4-R	GTCTCGTGGGCTCGGAGATGTGTATAAGAGACAGCACAGACAAGCCCTCAGATATATT	NGS
Fig. 2f,Supplementary Fig. 5c	A5-F	TCGTCGGCAGCGTCAGATGTGTATAAGAGACAGGTCTTCTGGCTGTTCTATAGATC	NGS
Fig. 2f,Supplementary Fig. 5c	A5-R	GTCTCGTGGGCTCGGAGATGTGTATAAGAGACAGTCCAGAATCTGTTACCTGTGAA	NGS
Fig. 2f,Supplementary Fig. 5c	A6-F	TCGTCGGCAGCGTCAGATGTGTATAAGAGACAGGGTTGATGTGTGTTATTATTTGTAATTAT	NGS
Fig. 2f,Supplementary Fig. 5c	A6-R	GTCTCGTGGGCTCGGAGATGTGTATAAGAGACAGCTAACAACTTCAACTGGATATCCTTATA	NGS
Fig. 2f,Supplementary Fig. 5c	C1-F	TCGTCGGCAGCGTCAGATGTGTATAAGAGACAGCTGAGAATATCTAGCAGCAACAT	NGS
Fig. 2f,Supplementary Fig. 5c	C1-R	GTCTCGTGGGCTCGGAGATGTGTATAAGAGACAGGTCTGTTTGATCTCACCATCTT	NGS
Fig. 2f,Supplementary Fig. 5c	C2-F	TCGTCGGCAGCGTCAGATGTGTATAAGAGACAGCGCAAAGCTTCTTCTTGATCTAAAC	NGS
Fig. 2f,Supplementary Fig. 5c	C2-R	GTCTCGTGGGCTCGGAGATGTGTATAAGAGACAGGTTGACATTCTCTTTGAAGATATGGT	NGS
Fig. 2f,Supplementary Fig. 5c	C3-F	TCGTCGGCAGCGTCAGATGTGTATAAGAGACAGCACCTTCAGTAACCTTTTTCATCT	NGS
Fig. 2f,Supplementary Fig. 5c	C3-R	GTCTCGTGGGCTCGGAGATGTGTATAAGAGACAGTCAACACTATGAACCCAAACATC	NGS
Fig. 2f,Supplementary Fig. 5c	C4-F	TCGTCGGCAGCGTCAGATGTGTATAAGAGACAGAAGGGATGTGACCAGAGACAG	NGS
Fig. 2f,Supplementary Fig. 5c	C4-R	GTCTCGTGGGCTCGGAGATGTGTATAAGAGACAGTCATTCTTGGATGAGGAGAGGC	NGS
Fig. 2f,Supplementary Fig. 5c	C5-F	TCGTCGGCAGCGTCAGATGTGTATAAGAGACAGGGGCAAGTGGAAAATCCAAG	NGS
Fig. 2f,Supplementary Fig. 5c	C5-R	GTCTCGTGGGCTCGGAGATGTGTATAAGAGACAGTTGTTACCCAGAGTGACCAA	NGS
Fig. 2f,Supplementary Fig. 5c	C6-F	TCGTCGGCAGCGTCAGATGTGTATAAGAGACAGCAGCTACCCACTTTGGATTTT	NGS
Fig. 2f,Supplementary Fig. 5c	C6-R	GTCTCGTGGGCTCGGAGATGTGTATAAGAGACAGGTCCTCAGTTGGGAACTATTT	NGS
Fig. 2f,Supplementary Fig. 5c	G1-F	TCGTCGGCAGCGTCAGATGTGTATAAGAGACAGCCAATATTTTCCATAACTTAAGGTGC	NGS
Fig. 2f,Supplementary Fig. 5c	G1-R	GTCTCGTGGGCTCGGAGATGTGTATAAGAGACAGGCATCTAACAAAGATACTTACATTTGAA	NGS
Fig. 2f,Supplementary Fig. 5c	G2-F	TCGTCGGCAGCGTCAGATGTGTATAAGAGACAGTATTAACTCTGGGCTGCTGT	NGS
Fig. 2f,Supplementary Fig. 5c	G2-R	GTCTCGTGGGCTCGGAGATGTGTATAAGAGACAGGACATAGGAGCAGAGCTGAAG	NGS
Fig. 2f,Supplementary Fig. 5c	G3-F	TCGTCGGCAGCGTCAGATGTGTATAAGAGACAGCACCTTCAGTAACCTTTTTCATCT	NGS
Fig. 2f,Supplementary Fig. 5c	G3-R	GTCTCGTGGGCTCGGAGATGTGTATAAGAGACAGTCAACACTATGAACCCAAACATC	NGS
Fig. 2f,Supplementary Fig. 5c	G4-F	TCGTCGGCAGCGTCAGATGTGTATAAGAGACAGGGAGAAAACGCGCAGATGTCGG	NGS
Fig. 2f,Supplementary Fig. 5c	G4-R	GTCTCGTGGGCTCGGAGATGTGTATAAGAGACAGGGCGGCCCCCAGAAATCTGA	NGS
Fig. 2f,Supplementary Fig. 5c	G5-F	TCGTCGGCAGCGTCAGATGTGTATAAGAGACAGAATGACTGCCCCACATTTTA	NGS
Fig. 2f,Supplementary Fig. 5c	G5-R	GTCTCGTGGGCTCGGAGATGTGTATAAGAGACAGCTCTAGGCCATACTGGAGAT	NGS
Fig. 2f,Supplementary Fig. 5c	G6-F	TCGTCGGCAGCGTCAGATGTGTATAAGAGACAGCTGGCTAATCTCTTGGTCTCT	NGS
Fig. 2f,Supplementary Fig. 5c	G6-R	GTCTCGTGGGCTCGGAGATGTGTATAAGAGACAGATCAGTGAAGAAAGGGCATCA	NGS
Fig. 2f,Supplementary Fig. 5c	T1-F	TCGTCGGCAGCGTCAGATGTGTATAAGAGACAGGCAGAACCCACTAATACAAAGGA	NGS
Fig. 2f,Supplementary Fig. 5c	T1-R	GTCTCGTGGGCTCGGAGATGTGTATAAGAGACAGCACAGACAAGCCCTCAGATATATT	NGS
Fig. 2f,Supplementary Fig. 5c	T2-F	TCGTCGGCAGCGTCAGATGTGTATAAGAGACAGTCATTGTTTTTACCAAGGATCCAT	NGS
Fig. 2f,Supplementary Fig. 5c	T2-R	GTCTCGTGGGCTCGGAGATGTGTATAAGAGACAGTAAATCATAGGCTACAGCTGAAA	NGS
Fig. 2f,Supplementary Fig. 5c	T3-F	TCGTCGGCAGCGTCAGATGTGTATAAGAGACAGGCAGAACCCACTAATACAAAGGA	NGS
Fig. 2f,Supplementary Fig. 5c	T3-R	GTCTCGTGGGCTCGGAGATGTGTATAAGAGACAGCACAGACAAGCCCTCAGATATATT	NGS
Fig. 2f,Supplementary Fig. 5c	T4-F	TCGTCGGCAGCGTCAGATGTGTATAAGAGACAGGCCCATATAGGATTACAACCC	NGS
Fig. 2f,Supplementary Fig. 5c	T4-R	GTCTCGTGGGCTCGGAGATGTGTATAAGAGACAGCTCTTCAGGAGTTCACAACG	NGS
Fig. 2f,Supplementary Fig. 5c	T5-F	TCGTCGGCAGCGTCAGATGTGTATAAGAGACAGCAGCTACCCACTTTGGATTTT	NGS
Fig. 2f,Supplementary Fig. 5c	T5-R	GTCTCGTGGGCTCGGAGATGTGTATAAGAGACAGGTCCTCAGTTGGGAACTATTT	NGS
Fig. 2f,Supplementary Fig. 5c	T6-F	TCGTCGGCAGCGTCAGATGTGTATAAGAGACAGCCTCACAGACTTTTAGACATCGTAG	NGS
Fig. 2f,Supplementary Fig. 5c	T6-R	GTCTCGTGGGCTCGGAGATGTGTATAAGAGACAGTCACCTTAGCATTTTGTGACTTTT	NGS
Fig. 2g	EUR-3 C2-F	TCGTCGGCAGCGTCAGATGTGTATAAGAGACAGTGGCTGATCCGTACTAATCCT	NGS
Fig. 2g	EUR-3 C2-R	GTCTCGTGGGCTCGGAGATGTGTATAAGAGACAGCCAGCCGTATGTTTTCTAATAAGCA	NGS
Fig. 3c, 3e, 5	Matched site 2-F	TCGTCGGCAGCGTCAGATGTGTATAAGAGACAGAGCTGGCCTCTAAGACCCCCTT	NGS
Fig. 3c, 3e, 5	Matched site 2-R	GTCTCGTGGGCTCGGAGATGTGTATAAGAGACAGCAGCTCTGTCTCTCACCTGGCG	NGS
Fig. 3c, 3e, 5	Matched site 3-F	TCGTCGGCAGCGTCAGATGTGTATAAGAGACAGGGAGAGGATTTGGCTGGTAAC	NGS
Fig. 3c, 3e, 5	Matched site 3-R	GTCTCGTGGGCTCGGAGATGTGTATAAGAGACAGCCCTACCTGAGGTCACAAGG	NGS
Fig. 3c, 5	Matched site 9-F	TCGTCGGCAGCGTCAGATGTGTATAAGAGACAGGGCTGTGATGTGCCTTATGGAGA	NGS
Fig. 3c, 5	Matched site 9-R	GTCTCGTGGGCTCGGAGATGTGTATAAGAGACAGACAGAATACTGAACCCTTGCTGCCA	NGS
Fig. 3c, 3e, 3g, 5	Matched site 15-F	TCGTCGGCAGCGTCAGATGTGTATAAGAGACAGTCTTGAGAGAGCATTGGTAGTTTG	NGS
Fig. 3c, 3e, 3g, 5	Matched site 15-R	GTCTCGTGGGCTCGGAGATGTGTATAAGAGACAGCTCTCATCTTAATCCCTCACAATCC	NGS
Fig. 3c, 5	Matched site 20-F	TCGTCGGCAGCGTCAGATGTGTATAAGAGACAGGCACGATTCTCAGCCTTCAAG	NGS
Fig. 3c, 5	Matched site 20-R	GTCTCGTGGGCTCGGAGATGTGTATAAGAGACAGCCCGGCCAAACCTTTTTGG	NGS
Fig. 4e	GAPDH-LHA	/5BIOSG/C*A*G*T*T*GCCATGTAGACCCCTTGAAGAGGGGAGGGGCCTAGGGAGCCGCACTTATATATGTTCACTTCCCGGAGC	Donor generation
Fig. 4e	GAPDH-RHA	/5BIOSG/G*A*C*A*A*GTAACTGGTTGAGCACAGGGTACTTTATTGATGGTACATGACAAGACCACACTGGACTAGTGATCT	Donor generation
Fig. 4e	ACTB-LHA	/5BIOSG/G*A*G*G*A*CTTTGATTGCACATTGTTGTTTTTTTAATAGTCATTCCAAATATGTTATATATGTTCACTTCCCGGAGC	Donor generation
Fig. 4e	ACTB-RHA	/5BIOSG/A*A*G*T*G*GGGTGGCTTTTAGGATGGCAAGGGACTTCCTGTAACAACGCATCTACCACACTGGACTAGTGATCT	Donor generation
Fig. 4e	HPRT1-LHA	/5BIOSG/G*T*A*A*T*GTTGACTGTATTTTCCAACTTGTTCAAATTATTACCAGTGAATCTTTATATATGTTCACTTCCCGGAGC	Donor generation
Fig. 4e	HPRT1-RHA	/5BIOSG/T*A*A*A*T*TTTTGGGAATTTATTGATTTGCATTTAAAAGGGAACTGCTGACAAACCACACTGGACTAGTGATCT	Donor generation
Fig. 4e	LMNB1-LHA	/5BIOSG/A*A*T*A*T*ATTGAACTTTTGTACTGAATTTTTTTGTAATAAGCAATCAAGGTTTTATATATGTTCACTTCCCGGAGC	Donor generation
Fig. 4e	LMNB1-RHA	/5BIOSG/A*T*T*A*G*GTTAATATTGCCTTCTTACAAAATTTCTATTTTAAAAAAAATTATACCACACTGGACTAGTGATCT	Donor generation
Fig. 4e	UBC-LHA	/5BIOSG/A*A*T*G*T*CAAGGCAAAGATCCAAGATAAGGAAGGCATCCCTCCTGATCAGCATTATATATGTTCACTTCCCGGAGC	Donor generation
Fig. 4e	UBC-RHA	/5BIOSG/C*A*G*A*C*AGGGTGCGTCCATCTTCCAGCTGTTTCCCAGCAAAGATCAACCTCACCACACTGGACTAGTGATCT	Donor generation
Fig. 4e	B2M-LHA	/5BIOSG/C*A*T*A*C*TCTGCTTAGAATTTGGGGGAAAATTTAGAAATATAATTGACAGGATTATATATGTTCACTTCCCGGAGC	Donor generation
Fig. 4e	B2M-RHA	/5BIOSG/T*G*A*A*T*CTTATATGACAAAATGTTTCATTCATTATAACAAATTTCCAATAAACCACACTGGACTAGTGATCT	Donor generation
Fig. 4b	GAPDH-NGS-F	TCGTCGGCAGCGTCAGATGTGTATAAGAGACAGCCCAGCAAGAATGTCTCAC	NGS
Fig. 4b	GAPDH-NGS-R	GTCTCGTGGGCTCGGAGATGTGTATAAGAGACAGGCAAGAGCACAAGAGGAAG	NGS
Fig. 4b	ACTB-NGS-F	TCGTCGGCAGCGTCAGATGTGTATAAGAGACAGAACTGGAACGGTGAAGGT	NGS
Fig. 4b	ACTB-NGS-R	GTCTCGTGGGCTCGGAGATGTGTATAAGAGACAGCACGAAAGCAATGCTATCACC	NGS
Fig. 4b	HPRT1-NGS-F	TCGTCGGCAGCGTCAGATGTGTATAAGAGACAGGCAGGAAAGAATAGAAGTGATTGA	NGS
Fig. 4b	HPRT1-NGS-R	GTCTCGTGGGCTCGGAGATGTGTATAAGAGACAGGAACCAACAGAAAACTAAACTAGG	NGS
Fig. 4b	LMNB1-NGS-F	TCGTCGGCAGCGTCAGATGTGTATAAGAGACAGGCCCCATCTAGACTAGCAAT	NGS
Fig. 4b	LMNB1-NGS-R	GTCTCGTGGGCTCGGAGATGTGTATAAGAGACAGTTCCACAACTGGCAAAGC	NGS
Fig. 4b	UBC-NGS-F	TCGTCGGCAGCGTCAGATGTGTATAAGAGACAGAAAGAGTCCACTCTGCACTT	NGS
Fig. 4b	UBC-NGS-R	GTCTCGTGGGCTCGGAGATGTGTATAAGAGACAGACCCACCTTCTACAGTTCATAC	NGS
Fig. 4b	B2M-NGS-F	TCGTCGGCAGCGTCAGATGTGTATAAGAGACAGCCAACATCAACATCTTGGTCAG	NGS
Fig. 4b	B2M-NGS-R	GTCTCGTGGGCTCGGAGATGTGTATAAGAGACAGAGTGGAACTTGAAGACTGTTTC	NGS
Fig. 4g	HPRT1-ssDonor	G*A*C*TGTATTTTCCAACTTGTTCAAATTATTACCAGTGAATCTGAATTCTTGTCAGCAGTTCCCTTTTAAATGCAAATCAATAAATTC*C*C*A	ssODN donor
Fig. 4g	LMNB1-ssDonor	G*A*A*CTTTTGTACTGAATTTTTTTGTAATAAGCAATCAAGGTTGAATTCATAATTTTTTTTAAAATAGAAATTTTGTAAGAAGGCAAT*A*T*T	ssODN donor
Fig. 4g	UBC-ssDonor	C*A*A*ATTTCATTGCACTTTCCTTTCAATAAAGTTGTTGCATTCGAATTCCCAATTGGTGTTTTTTTTTTTTTTTTTTTTAAGTTTATT*T*T*G	ssODN donor
Fig. 4g	B2M-ssDonor	G*C*T*TAGAATTTGGGGGAAAATTTAGAAATATAATTGACAGGAGAATTCTTATTGGAAATTTGTTATAATGAATGAAACATTTTGTCA*T*A*T	ssODN donor
Fig. 5	Matched site C-F	TCGTCGGCAGCGTCAGATGTGTATAAGAGACAGAAGGGAGAGGTCAAGGTTGG	NGS
Fig. 5	Matched site C-R	GTCTCGTGGGCTCGGAGATGTGTATAAGAGACAGTGCAATTGCCTTAAACACACCT	NGS
Fig. 5	Matched site F-F	TCGTCGGCAGCGTCAGATGTGTATAAGAGACAGGTATTTCCTCAGGGAAGGACGAAG	NGS
Fig. 5	Matched site F-R	GTCTCGTGGGCTCGGAGATGTGTATAAGAGACAGAGTAGCTGGGACCACAGGA	NGS
Fig. 5,Supplementary Fig. 7c	Matched site P-F	TCGTCGGCAGCGTCAGATGTGTATAAGAGACAGGGCCCAGGGAGCTCTTAATAC	NGS
Fig. 5,Supplementary Fig. 7c	Matched site P-R	GTCTCGTGGGCTCGGAGATGTGTATAAGAGACAGTTCCTGCTGTAACGCTTAGGC	NGS
Supplementary Fig. 4c	T to A-F	CCTATTGGTTTAAAAATGAGCTGATTTAAC	Site-directed mutagenesis
Supplementary Fig. 4c	T to A-R	CCGAAATCGGCAAAATCC	Site-directed mutagenesis
Supplementary Fig. 4c	T to G-F	CCTATTGGTTCAAAAATGAGCTGATTTAAC	Site-directed mutagenesis
Supplementary Fig. 4c	T to G-R	CCGAAATCGGCAAAATCC	Site-directed mutagenesis
Supplementary Fig. 4c	T to C-F	CCTATTGGTTGAAAAATGAGCTG	Site-directed mutagenesis
Supplementary Fig. 4c	T to C-R	CCGAAATCGGCAAAATCC	Site-directed mutagenesis
Supplementary Fig. 4d	DMNT1-F	CTGCTGAAGCCTCCGAGATG	dsDNA substrate generation
Supplementary Fig. 4d	DMNT1-R	AAGCAGCAGACCTTAGCAGG	dsDNA substrate generation
Supplementary Fig. 5a	GAPDH-F	TGCTTACCTAGTGGAGAC	T7EI
Supplementary Fig. 5a	GAPDH-R	TGGTCACTGCAGAATGAC	T7EI
Supplementary Fig. 5a	HPRT1-F	ACACAGCAATACCCTATC	T7EI
Supplementary Fig. 5a	HPRT1-R	CCAGCCGTATGTTTTCTA	T7EI

## Sheet: Plasmid and gene fragment
Sequences of plasmids and gene fragments
pCYA-P5 (Amp+)	Used in Fig. 1d, Fig. S4a, S4b, S4c, S4e	CTCATGACCAAAATCCCTTAACGTGAGTTACGCGCGCGTCGTTCCACTGAGCGTCAGACCCCGTAGAAAAGATCAAAGGATCTTCTTGAGATCCTTTTTTTCTGCGCGTAATCTGCTGCTTGCAAACAAAAAAACCACCGCTACCAGCGGTGGTTTGTTTGCCGGATCAAGAGCTACCAACTCTTTTTCCGAAGGTAACTGGCTTCAGCAGAGCGCAGATACCAAATACTGTTCTTCTAGTGTAGCCGTAGTTAGCCCACCACTTCAAGAACTCTGTAGCACCGCCTACATACCTCGCTCTGCTAATCCTGTTACCAGTGGCTGCTGCCAGTGGCGATAAGTCGTGTCTTACCGGGTTGGACTCAAGACGATAGTTACCGGATAAGGCGCAGCGGTCGG…
Knock-in donor	Used in Fig. 4e	TTATATATGTTCACTTCCCGGAGCGGGATCAATTCCGCCCCCCCCCTAACGTTACTGGCCGAAGCCGCTTGGAATAAGGCCGGTGTGCGTTTGTCTATATGTTATTTTCCACCATATTGCCGTCTTTTGGCAATGTGAGGGCCCGGAAACCTGGCCCTGTCTTCTTGACGAGCATTCCTAGGGGTCTTTCCCCTCTCGCCAAAGGAATGCAAGGTCTGTTGAATGTCGTGAAGGAAGCAGTTCCTCTGGAAGCTTCTTGAAGACAAACAACGTCTGTAGCGACCCTTTGCAGGCAGCGGAACCCCCCACCTGGCGACAGGTGCCTCTGCGGCCAAAAGCCACGTGTATAAGATACACCTGCAAAGGCGGCACAACCCCAGTGCCACGTTGTGAGTTGGA…		IRES EGFP
