# Supplementary material for: Harnessing noncanonical crRNA for highly efficient genome editing
Source: Nat Commun. 2024 May 7;15:3823. doi: 10.1038/s41467-024-48012-x (PMC11076584; doi:10.1038/s41467-024-48012-x)
Supplement: Supplementary file 5 — Source Data [file 41467_2024_48012_MOESM5_ESM.xlsx]

## Sheet: Fig. 1b
Concentration measured by Nanodrop 2000 (ng/μL)
	A-crRNA	Z-crRNA
	3591.4	3588.6
	5448.6	4549.2
	3319.5	3154.6
	4107.9	4263.3
	4982	4428
	4070	4036
	4746	4177
	4789	4345
	3188	4289
	4325.9	4375.3
	4094.1	3203.3
	3988.4	3904.8
	3930.9	3297.9
	3411.2	4223.9
	3161.5	2659.6
	3663.7	2972.8
	3869.9	3451.3
	3220.4	3020.1
	3504.6	2508.1
	3161.5	2659.6

## Sheet: Fig. 1c Fig. S2
1 NT	Temperature (℃)	A-crRNA			Z-crRNA				2 NT	Temperature (℃)	A-crRNA			Z-crRNA				3 NT	Temperature (℃)	A-crRNA			Z-crRNA				4 NT	Temperature (℃)	A-crRNA			Z-crRNA				5 NT	Temperature (℃)	A-crRNA			Z-crRNA				6 NT	Temperature (℃)	A-crRNA
A-Ta: 61.3	94.983	8340.68	4745.94	4673.45	4070.24	4633.13	5533.39		A-Ta: 56.6	94.983	5383.67	5104.94	6273.12	4273.93	5973.7	5870.19		A-Ta: 62.3	94.983	5687.44	9186.03	8272.04	5677.07	5682.87	11466.3		A-Ta: 65.3	94.983	7889.19	8006.79	7478.08	8603.38	10388.8	7597.77		A-Ta: 59	94.983	4932.16	6581.39	6229.1	8440.2	7570.72	8144.1		A-Ta: 61.5	94.983	6544.59	10045.8	6019.02
Z-Ta: 57.8	94.879	8677.87	5006.11	5017.88	4253.64	4833.41	5458.27		Z-Ta: 62	94.879	5067.06	5582.24	6389.14	3941.2	6257.98	5843.22		Z-Ta: 64.7	94.879	5762.04	8929.3	8581.51	5840.83	5397.92	11175.5		Z-Ta: 68.4	94.879	7988.73	7844.84	7510.34	8308.78	10345.3	6907.15		Z-Ta: 68	94.879	5156.58	6583.56	6058.58	8352.16	7077.93	7692.59		Z-Ta: 69.9	94.879	6242.82	10345.1	6368.09
	94.775	8406.86	5138.94	4565.37	4652.55	4828.97	5825.34			94.775	4838.1	5494.14	6374.87	4394.58	5778.38	6199.15			94.775	5380.58	8981.62	8310.86	5666.12	5740.76	11281.5			94.775	7482.27	7718.43	7393.11	8434.11	10236.1	7266.87			94.775	5049.06	6695.05	5998.09	8654.85	7374.14	8261.35			94.775	6670.34	10376.8	6299.38
	94.671	7771.53	5041.57	4604.57	4631.69	4843.75	5839.29			94.671	5582.64	5621.68	6199.39	4471.11	5675.77	5619.98			94.671	6073.54	9312.82	8468.81	5955.02	5806.14	11421.7			94.671	7157.35	7804.79	7721.96	8528.44	10636.1	7392.69			94.671	4824.59	6575.84	5988.82	8443.74	7549.87	7910.39			94.671	6319.23	10035.9	6611.01
	94.568	8110.38	5105.77	4630.82	4073.16	4573.47	5481.96			94.568	5358.76	5289.57	6126.79	4849.02	6016.1	5779.57			94.568	5597.39	8824.11	8643.78	5475.53	5928.41	11953.1			94.568	7155.87	7651.03	7550.49	8909.45	10418.9	7581.74			94.568	5289.05	6496.99	6107.01	8826.05	7633.1	7953.4			94.568	6417.99	9492.53	6163.14
	94.464	8803.37	4945.73	4813.29	3973.09	5151.36	5854.29			94.464	6092.15	5444.13	6222.88	4346.18	5845.99	5962.43			94.464	6385.31	9473.78	7925.5	6097.34	5680.67	12110.9			94.464	8019.2	7761.04	7399.82	8628.25	10061.9	7408.94			94.464	4695.62	6438.78	6280.62	8563.16	7641.1	8108.63			94.464	6802.29	10121.8	5835.84
	94.36	7294.01	5599.22	4544.02	4332.29	4444.59	5101.23			94.36	4918.03	5826.18	5836.21	4748.22	5976	5429.22			94.36	6098.02	9657.06	8426.7	6237.03	5419.86	11558.1			94.36	7262.6	8066.31	7699.66	8655.8	10455.7	7349.5			94.36	5221.35	6114.71	5858.88	8141.54	7300.31	8191.36			94.36	6520.4	10403.6	5839.59
	94.256	8858.25	4653.9	4170.59	4609.53	4781.8	5883.26			94.256	5399.43	5728.34	6014.84	4851.56	5874.46	6268.66			94.256	6049.94	9380	8366.52	6048.31	6059.9	11693.2			94.256	7949.62	8185.02	7241.66	8708.06	10241.8	7530.08			94.256	5037.04	6761.74	6249.87	8429.79	7637.75	8058.94			94.256	6981.6	10336.7	6036.7
	94.153	7968.71	5256.44	4580.15	4670.34	4952.83	6034.21			94.153	5470.23	5342.96	6098.78	4555.62	5697.18	5651.53			94.153	6111.38	9022.78	8552.34	5702.09	5641.51	11519.2			94.153	7707.7	7785.3	7547.13	8565.84	10589.2	6995.19			94.153	5297.14	6963.81	6131.08	8776.34	7625.88	7942.63			94.153	6631.26	10024	5945.57
	94.049	8296	4983.48	4312.6	4526.76	4930.12	6153.84			94.049	5166.64	5744.56	6154.46	4567.53	5765.65	5725.3			94.049	6112.98	9308.77	8247.73	5837.21	5474.36	11776.3			94.049	7728.5	8065.28	7117.05	8754.63	10621.5	7479.71			94.049	5429.56	6603.4	6155.18	8698.83	7563.9	8099.55			94.049	6962.8	10237.8	6434.07
	93.945	8415.14	4684.07	4239.85	4506.84	4879.8	5674			93.945	5717.98	5210.77	6019.82	4702.03	5517.63	5477.34			93.945	6397.87	9711.1	8119.08	5902.48	5338.11	11413.5			93.945	7473.28	7729.79	7448.93	8513.79	10474	7507.62			93.945	5380.87	6686.15	5989.69	8496.47	8161.98	8206.39			93.945	6954.32	10282.1	6100.95
	93.841	7948.98	5269.22	4842.88	4803.17	5207.6	5741.59			93.841	5326.18	5867.81	6366.56	4782.33	5566.54	5776.34			93.841	6095.39	9927.55	8163.94	6010.04	5909.39	12273.6			93.841	7808.19	7776.97	7782.5	8860.93	10807	7441.54			93.841	5470.65	6963.44	5980.56	8722.26	7667.53	7644.92			93.841	6259.89	10405.5	6121.37
	93.738	8310.3	4744.8	4586.07	4321.62	5046.88	5652.84			93.738	5842.88	5533.56	6514.08	4761.52	6345.53	5716.08			93.738	6017.57	9209.99	8105.06	5994.98	5305.12	11742.4			93.738	7578.25	8184.07	7846.69	8673.76	10439.7	7018.16			93.738	5310.83	6686.3	6231.33	8375.72	7621.92	8017.96			93.738	6647.09	10437.6	6240.91
	93.634	8679.75	4398.16	3993.98	4585.07	4530.91	6040.48			93.634	5455.94	5834.98	5961.1	4527.78	5858.81	5752.96			93.634	5800.62	9428.69	8272.48	5814.35	5775.58	11869.3			93.634	8270.2	7739.58	7870.46	8708.13	10892.4	7058.23			93.634	5084.64	6362.65	6170.45	8453.52	7835.45	8203.9			93.634	7189.79	10548.5	6395.33
	93.53	8436.38	4917.06	4208.98	4304.85	4358.77	5762.61			93.53	4987.39	5636.63	6535.93	5042.88	5891.24	5943.25			93.53	5634.63	9159.06	8062.13	5526.02	5929.81	11679.1			93.53	7716.34	8264.38	7637.14	8900.25	11212.8	7012.31			93.53	5548	6614.28	6327.82	8848.86	7682.94	8071.51			93.53	7344.23	10059.4	6295.72
	93.426	8264.75	4976.97	4628.96	4826.08	4303.15	5516.04			93.426	4715.29	5481.87	6223.02	5235.76	5358.14	6338.99			93.426	6384.86	9158.07	8926	5942.95	5985.13	11478.6			93.426	7940.49	7721.36	7712.09	8929.03	10359.4	7435.71			93.426	5205.68	6445.93	6539.45	8646.73	7952.87	8071.29			93.426	6728.79	10080.3	6148.11
	93.323	8237.1	4557.56	4731.79	4649.92	4963.55	5388.06			93.323	5254.88	5330.34	6480.62	4538.59	6194.1	6026.59			93.323	6013.95	9155.93	8030.42	6337.46	5666.42	12019.4			93.323	7835.13	7812.78	7472.07	9080.02	10566.7	7469.47			93.323	5678.56	6469.44	5938.92	8843.27	7997.65	8098.93			93.323	7133.79	9991.6	6190.8
	93.219	8751.73	5024.49	4187.19	4358.5	4759.98	5399.35			93.219	5070.17	6207.08	6594.36	4767.17	5496.65	5907.21			93.219	6632.52	8922.14	8229	5797.62	5832.9	11426.4			93.219	7686.41	8104.79	7835.83	9039.83	10619.5	7623.88			93.219	5627.19	6403.39	6004.2	8527.71	7749.23	8074.28			93.219	6785.43	10149.8	6390.15
	93.115	8621.73	4881.29	4919.6	4843.01	4726.01	6169.99			93.115	5563.84	5628.44	6316.22	5123.27	5756.99	6013.19			93.115	6263.91	9219.45	8356.19	6162.71	5684.14	11855.6			93.115	8069.51	8509.14	7714.29	8969.81	10730.9	7392.65			93.115	4944.2	6424.44	6319.86	8459.27	7424.26	7981.96			93.115	7131.76	10661.7	5978
	93.011	8188.11	4644.27	4746.53	4407.44	4646.6	5513.87			93.011	5013.85	5791.8	6242.67	4810.06	6139.96	5909.47			93.011	5775.38	9368.25	8428.3	5868.3	5419.03	11790.5			93.011	7984.45	8070.86	7630.7	9604.99	10388.5	7257.06			93.011	5326.1	7223.41	6283.06	8461.76	7615.74	8529.02			93.011	6687.52	9978.5	6451.47
	92.908	8421.09	4742.13	4692.59	4351.15	4284.59	5513.35			92.908	5356.16	5600.16	6413.08	5313.51	6068.61	5476.72			92.908	6230.19	9761.9	8623.56	5504.89	5863.93	11520.8			92.908	6914.75	8165.06	7740.88	9672.03	10957.6	7660.81			92.908	5416.11	6800.46	6187.07	8553.1	7708.18	8242.51			92.908	6717.74	10192.1	5901.8
	92.804	8212.52	5388.46	4551.35	4103.89	5069.82	5641.44			92.804	5079.13	5639.37	5872.95	4460.68	5893.8	6023.38			92.804	5991.9	9397.66	8472.32	5561.34	5430.59	11495.1			92.804	7959.25	8348.97	7459.01	9059.34	10983.9	7589.61			92.804	5278.49	6994.82	6069.28	8387.13	8159.13	7596.85			92.804	7087.11	10250.2	6159.85
	92.7	8637.06	5116.18	4198.91	4596.89	4699.75	5289.5			92.7	5377.1	5880.65	6367.01	4647.65	5421.31	5469.61			92.7	6750.12	9634.87	8380.1	6074.44	5777.01	11593.1			92.7	7577.64	8310.53	7754.92	9124.43	10603.9	7759.92			92.7	5120.42	6379.13	5931.22	8392.75	7220.15	7827.32			92.7	7546.84	10612.3	6171.69
	92.596	8373.77	5438.63	4644.89	5201.36	4549.45	5602.62			92.596	5015.63	6260.53	6579.78	4705.74	5458.65	6471.62			92.596	6230.47	9217.04	8398.39	5515.38	5606.68	11526.9			92.596	7658.44	8435.62	7690.95	9709.35	10728.3	7847.95			92.596	5276.92	6566.28	6332.11	8633.53	7997.67	8239.43			92.596	6902.05	10641.6	6425.48
	92.493	8104.37	4510.33	4915.36	4880.82	4449.02	5811.5			92.493	5376.03	5535.75	6362.55	4797.02	5945.5	5817.88			92.493	6275.85	9270.73	8559.92	6073.39	5639.05	11494.7			92.493	8101.15	7586.45	8009.72	9380.92	10946.2	7571.36			92.493	5286.11	6525.22	6395.53	8331.03	7845.19	8237.41			92.493	7066.54	10314.4	6536.11
	92.389	8397	5357.17	4476.15	4249.73	5056.92	5954.77			92.389	5577.77	5766.23	6370.69	4914.69	6288.56	5741.6			92.389	6293.66	9374.47	8510.06	6120.41	6132.5	11635.3			92.389	8312.95	7867.62	7568.52	9626.04	11159.8	7803.59			92.389	5290.47	6847.96	5897.47	8365.02	7559.8	7867.52			92.389	7480.59	10113.9	6021.78
	92.285	8703.35	4958.08	4709.34	5046.83	4784.79	5879.38			92.285	5839.38	5984.26	5969.44	5149.79	6075.68	5806.69			92.285	6362.31	9514.29	8362.57	5965.39	6180.4	11821.3			92.285	8145.96	8426.6	8078.8	9823.3	11019.3	7806.78			92.285	5871.14	6760.26	6309.76	8333.61	7767.26	8006.64			92.285	7301.63	10349.9	6264.33
	92.181	8360	4907.69	4168.45	4383.59	4505.05	5471.02			92.181	5309.16	5667.29	6264.44	4785.41	6418.26	6134.39			92.181	6398.91	9010.97	8142.64	5583.14	5931.89	11429.6			92.181	7836.83	7893.95	7729.5	9728.59	10995.9	7561.2			92.181	5778.57	6364.61	6534.37	8648.34	7899.68	8098.83			92.181	6726.52	10552.2	6526.73
	92.078	7880.02	4868.64	4397.97	4621.64	4665.57	5963.18			92.078	5175.59	5870.91	6481.75	5194.15	6079.34	5649.05			92.078	6338.43	9720.4	8343.45	6190.33	5684.25	11726			92.078	7800.76	8511.88	7989.82	9910.49	11454.9	7872.34			92.078	5007.48	6544.21	6415.34	8524.44	7661.99	7948.67			92.078	6841.16	10197.7	6419.06
	91.974	9082.25	5230.49	4500.86	4761.88	4919.03	6175.56			91.974	5808.69	5527.2	6464.58	4908.85	5690.69	5855.19			91.974	6331.29	9377.94	8113.28	6246.22	6120.95	11879.7			91.974	8215.85	8111.04	8122.61	9908.24	11124.4	7662.37			91.974	5415.49	6419.58	5788.57	8676.96	7704.57	7847.48			91.974	7403.15	10203.3	6351.6
	91.87	8127.5	4712.36	4521.01	4569.38	4682.61	5804.57			91.87	5590.19	6118.36	5887.07	4759.8	5531.76	5689.69			91.87	6273.6	9455.06	8487.57	5876.17	5964.33	11717.9			91.87	8022.28	8069.7	7680.49	9872.69	11395.5	7913.74			91.87	6098.06	7015.57	5820.37	8690.01	7810.33	8399.27			91.87	7921.78	10578.7	6398.62
	91.766	8294.35	5406.78	4394.17	5191.82	4844.2	5319.84			91.766	4994.05	5689.43	6520.08	4895.2	5547.28	6109.47			91.766	5936.23	9259.27	8112.39	6021.14	5996.6	11929.8			91.766	7580.79	7795.36	7796.81	10291.1	11520.8	7863.18			91.766	5331.5	6956.36	6408.92	8566.18	8063.93	8165.29			91.766	7748.26	10399.3	6709.8
	91.663	8151.56	5147.29	4669.22	4292.83	4999.9	5437.49			91.663	5129.51	5530.09	6106.56	4803.62	5703.08	5609.7			91.663	6230	9525.55	8100.9	6005.97	5756	11625.8			91.663	8057.56	8278.71	7685.16	9963.11	11728.3	7949.47			91.663	5470.21	6857.66	6092.21	8308.31	7959.96	7886.84			91.663	8169.79	10462.7	6453.69
	91.559	8792	4905.74	4739.67	4345.26	4854.5	5581.37			91.559	5577.48	6045.33	6631.32	4689.34	5715.77	6135.59			91.559	6648.97	9516.17	8388.98	6005.23	5747.08	11800.8			91.559	7994.44	8006.95	7570.93	9852.92	11693.7	7884.32			91.559	5341.52	7000.72	5990.55	8601.34	8058.8	8100.51			91.559	7795.41	10569.1	7047.64
	91.455	8245.25	5192.31	5010.28	4402.5	4807.13	6092.4			91.455	5731.06	5324.93	6474.71	4885.01	5958.57	5701.12			91.455	6517	9071.72	8687.5	6574.84	6178.65	12078.1			91.455	7728.89	8441.98	7937.53	10649.4	11823.2	8032.72			91.455	5654.55	6878.71	6153.38	8300.43	7667.33	7695.3			91.455	7809.03	11135.2	6855.5
	91.351	9293.17	5804.32	4532.92	4482.62	4288.42	5659.42			91.351	5573.99	5769.49	6143.48	4639.52	6027.53	6013.18			91.351	6456.41	9720.53	8029.36	6161.86	6054.22	11797.4			91.351	7935.35	8581.57	7847.97	10181.2	11545	7848.94			91.351	5479.27	6991.66	6495.21	8905.1	8175.57	8128.39			91.351	7714.09	11117.3	7094.64
	91.248	7811.66	5223.37	5034.93	4456.99	4487.98	5599.11			91.248	5290.25	6013.54	6288.38	5061.06	6030.57	5696.41			91.248	6103.85	9655.81	8130.45	5819.65	5759.66	11526.1			91.248	7796.64	8215.73	8186.73	10600.9	11607.8	7808.57			91.248	5395.96	6429.05	5938.66	8481.92	7846.23	7793.75			91.248	7688.99	11122.6	7322.56
	91.144	8583.89	4808.56	4620.98	4794.54	5701.58	6395.04			91.144	5709.42	6064.57	6199.06	5267.46	6498.06	5891.73			91.144	6806.91	9572.15	7886.48	6217.38	6081.49	11341.9			91.144	8032.17	8290.69	7644.91	10458.6	12271.4	8031.73			91.144	5248.03	6785.57	6129.42	8398.97	7781.72	8120.23			91.144	8126.07	10726	6629.43
	91.04	8538.74	4972.72	4554.6	4694.1	4760.24	5418.34			91.04	5168.35	6113.38	6506.94	4814.38	5651.56	5788.62			91.04	6179.4	9312.24	8039.25	5816.13	5982.81	11871.2			91.04	8217.08	8220.55	7819.76	10670.7	11559.2	8165.82			91.04	5507.77	7092.65	6497.06	8781.44	7852.2	8360.85			91.04	7867.05	10977.4	7099.96
	90.936	9138.59	5224.01	4522	4300.26	4845.9	6358.04			90.936	5170.7	5871.48	6422.51	4708.11	6190.31	6014.24			90.936	6680.79	9252.86	8118.57	6174.49	6047.02	12099.3			90.936	8027.85	8441.83	7522.8	10982.1	12456.1	8550.33			90.936	5564.43	6709.94	6059.07	8346.44	8019.08	8330.48			90.936	8058.84	11003.5	6633.55
	90.833	8196.5	5631.74	4742.69	4487	5055.32	5611.31			90.833	5538.44	5739.5	6179.23	5179.59	5794.33	5739.26			90.833	6668.21	9600.81	7841.51	6293.21	5943.29	11704.9			90.833	8264.64	8195.45	7875	11211.5	12151.9	8110.69			90.833	6093.31	6783.31	6567.38	8492.76	7981.49	8128.79			90.833	8041.81	10752.4	6978.45
	90.729	8177.69	4654.68	4547.53	4563.91	4737.78	5694.01			90.729	5374.92	5752.85	5866.08	4556.57	5917.19	5972.49			90.729	6507.27	9142.2	7782.15	5787.1	5780.37	11833.7			90.729	8040.43	8045.22	7805.32	10418.3	12062.1	8103.1			90.729	5128.73	6347.01	6316.74	8829.81	7583.67	8083.11			90.729	8008.15	10586	7043.15
	90.625	8314.6	4579.28	4898.84	4545.29	5021.29	5829.86			90.625	5041.97	5842.82	6450.72	4851.82	6156.27	5654.31			90.625	6445.35	9040.94	8585.29	6290.03	6103.19	11767.8			90.625	7596.74	8289.2	8015.69	10697.1	12297.3	8315.42			90.625	5523.17	6852.86	6367.51	8162.8	7600.47	8049.73			90.625	8040.85	11192.6	6913.62
	90.521	8109.86	4869.48	5109.93	4450.69	4543.95	5900.34			90.521	5302.09	5801	6661.73	4813.84	6021.33	5433.77			90.521	6316.94	9473.97	8492.47	5659.81	6100.98	11720			90.521	7741.17	7960.55	8087.09	10982.7	11923.9	7844.82			90.521	5608.88	7059.85	6350.43	8598.42	8131.3	7708.65			90.521	8344.52	11296.7	7394
	90.418	8624.38	5190.9	4781.85	4632.17	5109.32	6046.63			90.418	5113.73	5937.59	6199.88	5100.43	5519.34	5839			90.418	6048.15	9695.98	8373.43	6341.38	6175.61	11578.2			90.418	8180.73	8410.36	7706.15	10770.1	12371	8148.91			90.418	5805.08	6750.16	6302.67	8718.73	8000.35	8395.85			90.418	8103.95	11391.9	7141.47
	90.314	7874.53	4986.42	5081.97	4738.05	5222.66	6109.21			90.314	5531.01	5943.27	6594.85	4643.61	5940.3	5967.69			90.314	6654.15	9376.4	7765.8	6173.43	6307.51	11457.9			90.314	8347.84	8350.01	7932.88	11147	12735.6	8309.18			90.314	5063.27	6626.64	6471.24	8421.18	7862.27	8028.01			90.314	8602.75	11063.2	7314.66
	90.21	8400.73	4912.88	4627.66	4465.46	4657.12	6019.98			90.21	4870.69	5797.57	6388.98	4767.29	6029.2	5926.39			90.21	6350.85	9657.66	7764.87	5971.79	6751.98	11748.9			90.21	7935.93	8235.32	7936.35	11407.4	12713.7	8247.65			90.21	5600.27	6933.9	5934.28	8978.62	7964.44	8316.48			90.21	8520.31	10903.1	7718.9
	90.106	8494.43	4693.44	4893.6	4702.73	4572.19	5669.74			90.106	5615.78	5599.35	5825.22	5063.02	5847.99	6013.43			90.106	6204.79	9167.6	8377.1	6059	6147.05	11774			90.106	8408.73	8388.6	7744.87	11403.2	12718.3	8341.99			90.106	5277.83	6569.44	6025.32	9332.76	8234.24	8197			90.106	8667.35	11113.7	7528.12
	90.003	8410.39	4919.25	4624.31	4711.75	5490.16	5628.07			90.003	5698.02	5899.27	6348.36	4862.51	5743.98	5684.03			90.003	6807.07	9324.71	8249.62	6200.48	6005.7	11822.7			90.003	8048.81	8168.44	7877.37	11682.9	12667.4	8378.38			90.003	5387.15	6871.41	6263.02	8593.06	8367.75	7719.07			90.003	8923.94	11533.3	7325.53
	89.899	8319.18	4607.6	4512.24	4513.79	5231.71	5875.03			89.899	5268.66	5812.06	5979.41	5113.07	5737.39	6079.91			89.899	6053.99	9468.11	8029.53	5857.21	6190.91	11676.3			89.899	7609.1	8511.65	7850.09	11885.5	12986.2	8390.19			89.899	5541.87	6936.32	6517.14	9067.06	7832.41	8012.26			89.899	9311.88	11189.1	7443.24
	89.795	9085.2	5247.34	4902.4	4970.28	5024.56	6520.07			89.795	4899.89	6241.86	6111.38	5269.55	5790.91	5853.97			89.795	6636.19	9743.15	8584.62	6142.44	5938.31	11895.7			89.795	7909.62	8568.99	7761.6	11774.8	12725.8	8309.44			89.795	5508.33	6723.73	5855.12	9099.28	7990.86	8040.3			89.795	9530.72	11342.3	7660.5
	89.692	8592.67	4716.85	4771.33	5098.47	4486.6	5561.69			89.692	5187.61	5627.55	5607.4	5425.3	6465.49	5681.94			89.692	6531.42	9107.5	7665.52	6092.05	6854.48	11588.5			89.692	8124.73	8640.78	7953.83	12187.5	12811.6	8658.79			89.692	4925.23	6424.66	5957.23	8751.85	7951.35	8299.86			89.692	9144.61	11726.7	7423.39
	89.588	8056.35	5056.43	4781.46	4507.56	5068.12	5776.96			89.588	5529.25	6064.6	6380.36	4821.5	5984.21	5519.16			89.588	6013.09	8823.47	8466.1	6544.74	6497.86	12179.7			89.588	8260.67	8605.23	7668.31	11850.6	13203.9	8688.9			89.588	5885.49	6897.43	5759.76	9408.36	8485.34	8140.09			89.588	9761.08	11711	7721.89
	89.484	8240.45	5318.19	4602.56	5332.3	4878.16	5892.08			89.484	5398.39	6277.28	5822.29	4707.09	5623.48	5644.72			89.484	6695.54	9670.23	8589.75	6086.85	6287.41	12073.2			89.484	8581.06	8536.72	7900.05	12328.2	13030.6	8616.49			89.484	5526.73	7418.16	5921	9007.11	8408.33	8431.85			89.484	9603.48	11759.3	7579.83
	89.38	8944.91	4801.56	5130.06	5124.35	4608.74	5777.57			89.38	5224.48	5655.94	6126.05	4966.49	5890.22	5939.62			89.38	6138.81	9038.84	8101.96	6257.35	6848.04	12037.7			89.38	8161.04	8370.99	8068.52	12085.7	13250.3	8426.02			89.38	5286.93	6804.57	5868.26	8806.65	7922.29	7989.52			89.38	9843.95	11772	7884.93
	89.277	9329.19	5235.62	5017.26	4898.17	4869.5	5656.74			89.277	5659.53	6066.08	6573.6	4883.75	6042.49	5759.03			89.277	6674.58	9450.16	8463.38	6354.46	6794.18	12068.7			89.277	8282.82	8571.16	8183.86	12500.5	13318.1	8424.89			89.277	5073.78	6960.47	6420.04	8968.11	8239.44	8316.54			89.277	10148.3	12290.8	8082.83
	89.173	8454.5	4324.95	4424.34	4614.15	4865.17	6238.08			89.173	5321.6	5829.87	6320.04	4991.3	6148.07	5991.23			89.173	6528.4	9705.3	8121.24	6583.53	6561.62	12749.2			89.173	8043.93	8457.8	8088.84	12798.8	13476.8	8773.23			89.173	5756.1	6788.14	5853.36	9137.5	8347.32	8484.03			89.173	9350.22	12141.9	8244.26
	89.069	9130.72	4770	4705.01	4749.2	4698.06	6082.29			89.069	5338.01	5810.18	6150.96	4853.97	5936.27	6260.54			89.069	6120.58	9527.74	8395.43	6225.59	6257.32	12430.7			89.069	8436.43	8876.23	8037.46	12863.5	13438.8	8553.26			89.069	5659.51	6664.49	5838.73	8903.43	7987.79	8387.29			89.069	10027.7	12140.7	8020.07
	88.965	8332.4	5610.64	4833.6	4826.83	5218.26	5828.53			88.965	5191.2	5834.72	6291.49	5092.13	5856.78	5218.96			88.965	6136.09	9402.09	8089.53	6355.38	6859.54	11916.9			88.965	8279.44	8285.49	8489.22	12591.7	13260.6	8954.3			88.965	6150.18	6834.69	6237.09	9110.02	8041.11	8103.43			88.965	9866.58	12133.4	8180
	88.862	8722.73	5091.85	4819.91	5215.62	4930.71	5933.7			88.862	5854.2	6339.21	6011.94	5058.17	6412.09	6070.55			88.862	6846.58	9528.62	8367.46	6796.21	6709.89	12003.5			88.862	8179.91	8740.38	8093.31	13002.9	13788	8957.86			88.862	5896.63	7009	6253.51	9120.8	8516.12	8812.1			88.862	10274.4	12316.1	8462.96
	88.758	8275.78	5066.1	4351.56	4443.18	4722.2	5822.33			88.758	5586.35	5765.47	6424.28	4977.56	6008.42	5819.44			88.758	6564.73	9459.14	8305.67	6617.43	6266.54	12023.2			88.758	8554.55	8109.94	8351.6	12966.1	13811.2	8790.17			88.758	5292.71	6641.79	6159.42	9229.16	8300.19	8591.44			88.758	9872.88	12533.6	8693.42
	88.654	8684.6	5280.39	5047.86	4759.59	5291.14	5854.67			88.654	4478.47	5536.33	6299.97	4983.19	5802.44	5719.27			88.654	6517.16	9205.69	8515.39	6363.21	6372.44	12438.3			88.654	8547.78	8732.78	8144.59	12858	13697.3	8939.03			88.654	5319.9	6824.9	6440.75	9257.4	8595.42	8523.27			88.654	10255.4	12638.3	8577.06
	88.55	8197.76	5177.89	5171.23	4758.44	5597.88	5830.17			88.55	5254.85	5830.06	6255.16	5075.49	6017.4	5894.1			88.55	6234.73	9471.24	8181.32	6323.65	6855.12	12307.7			88.55	8404.9	8486.5	8449.74	13587.8	14178.4	8890.32			88.55	5572.79	7398.1	6186.86	9445.43	8593.97	8487.82			88.55	10906.3	12857.3	8551.81
	88.447	8102.35	4741.91	5692.36	4892.81	4687.63	5312.08			88.447	5328.91	5862.75	6231.66	5016.74	6093.23	5907.78			88.447	6400.1	9525.33	8157.02	6296.1	6802.93	11672.3			88.447	8439.52	8753.14	8478.27	13379.6	14533.4	9059.86			88.447	5883.18	6929.06	6085.46	9851.75	8445.57	8683.76			88.447	10637.5	12594.1	8821.67
	88.343	8529.53	5498.93	4864.78	5025.66	5217.22	6305.39			88.343	5437.42	5934.56	6553.88	4774.89	6073.9	6184.22			88.343	6942.4	9489.51	8085.2	6755.71	6422.27	12519.1			88.343	8057.9	8747.51	8503.67	13709.8	14373.4	8837.58			88.343	5294.15	6583.79	5702.3	9445.78	8367.76	8704.95			88.343	10692.5	13052.7	8605.04
	88.239	7864.31	5304.8	5140.89	5515.08	4996.35	6132.76			88.239	5173.52	6306.6	5986.36	5458.92	6559.43	6029.18			88.239	6534.08	9036	8179.35	6490.62	6673.64	12585.1			88.239	8248.73	8766.81	8269.3	13491	14788.7	9282.31			88.239	5428.99	6819.85	6624.91	9958.58	8825.44	8692.38			88.239	10793.8	13191.7	9000.48
	88.135	8095	5536.67	5062.53	5055.7	4737.95	6237.68			88.135	5682.76	6033.51	5867.31	5388.64	5795.01	5510.97			88.135	6456.49	9820.4	8156.49	6302.67	7246.65	12655.3			88.135	8555.49	9043.57	9075.63	13948.5	14721.9	9292.03			88.135	5155.86	7301.95	5934.35	9098.75	8347.65	8560.95			88.135	11184.2	13431.3	8646.65
	88.032	8396.71	5271.33	5000.97	5011.43	5008.11	5908.59			88.032	5826.14	6151.61	6218.68	5070.12	6164.84	6230.24			88.032	6529.6	9321.43	8239.83	6408.47	6897.57	12561			88.032	8703.13	9012.18	8718.96	14110.5	14788.1	9217.76			88.032	5547.53	6607.02	6393.71	9562.63	8385.95	8461.69			88.032	11415.8	13394.3	9500.95
	87.928	8545.22	4781.52	4647.52	5096.75	5198.66	5909.53			87.928	5548.16	5741.03	6308.47	5331.88	6473.58	5888.8			87.928	6529.2	9503.27	8207.36	6600.46	7099.58	12631			87.928	8915.36	9064.82	8573.89	14262.1	14867.8	9660.5			87.928	5562.65	6256.47	6760.74	9782.74	8776.56	8849.6			87.928	11912.1	13421.8	9286.36
	87.824	8266.41	4611.5	4783.23	5462.52	4941.51	6135.63			87.824	5509.08	6132.63	6223.36	5407.68	6078.58	5798.46			87.824	6610.89	9600.9	8438.47	6581.04	7366.58	12774.7			87.824	8993	8938.48	8636.14	14425.6	15214.8	9872.29			87.824	5632.72	6834.88	6296.04	9556.59	8529.11	8566.02			87.824	11825.4	13941.5	9292.26
	87.72	8303.1	5249.29	4569.75	5040.21	4771.59	5804.11			87.72	5494.44	5505.86	6505.7	5179.77	5998.48	5475.51			87.72	6537.82	9571.62	7947.97	6666.99	6696.17	12821.8			87.72	8719.34	9203.19	8513.2	14386.6	15159.9	9151.37			87.72	5583.31	6834.76	6425.76	9658.16	8695.46	9287.64			87.72	11982.9	13689.9	9253.03
	87.617	8785.31	5241.56	4981.72	5666.04	4780.37	5796.01			87.617	5248.99	5729.38	6328.96	5367.4	5642.86	5832.72			87.617	6907.44	9575.57	7926.45	6531.04	6935.64	12417.5			87.617	9346.12	8891.48	8879.75	15059.2	15360.8	9706.43			87.617	5692.84	7138.19	6275.22	9968.96	8849.19	8749.13			87.617	12265.4	13713.7	9485.76
	87.513	8457.99	5362.06	5305.88	5043.49	5476.53	6051.47			87.513	5542.66	6002.66	6145.79	4742.87	5557.44	5739.67			87.513	6784	9342.69	8410.17	6986.37	7238.79	12849.6			87.513	9573.77	9876.24	9099.99	14261.5	15279.2	10121.3			87.513	5959.76	7373.16	6639.15	9723.64	8876.01	8939.03			87.513	12096.3	14333.9	9838.67
	87.409	8982.51	5143.63	4541.17	5365.25	4913.8	6354.61			87.409	5080.72	6428.58	6212.65	5179.6	6437.77	5939.88			87.409	6923.15	9834.64	7911.53	6262.9	6880.1	13261.9			87.409	9139.36	9687.03	8779.8	15072.5	15595.5	9789.77			87.409	6188.74	6694.55	6190.97	10009.1	8553.56	8891.07			87.409	12461	14053.5	9863.28
	87.305	8553.88	5186.7	4894.56	5537.74	5496.74	6046.09			87.305	5205.25	6092.16	6727.4	5303.04	6237.93	6123.99			87.305	6707.14	9597.15	8915.45	6583.2	7794.53	12989.3			87.305	9028.82	9756.99	9417.05	15033.3	16149.4	9936.02			87.305	6118.8	7366.26	6424.87	10154.4	8884.28	9095.16			87.305	12520.6	14467.8	10074.8
	87.202	8096.13	5155.22	4523.95	5361.6	5057.24	6319.52			87.202	5547.39	5824.92	6297.02	5108.04	6757.35	6224.85			87.202	6887.51	9730.65	8158.68	6851.68	7457.8	13178			87.202	9518.21	9632.25	8636.89	15092.2	16016.8	9753.18			87.202	5612.13	7488.95	6760.11	9982.11	9008.84	8730.09			87.202	12947	14432.3	9817.8
	87.098	7994.17	5254.68	5503.36	5278.84	5358.5	5826.08			87.098	5319.56	6408.2	6118.9	5255.42	6378.85	6179.54			87.098	6139.37	9859.13	8038.24	6595.98	7936.27	13132.7			87.098	9838.74	10389.5	9475.33	15497.1	15732.8	10062.4			87.098	5682.72	7255.33	6582.38	10121.7	8861.97	9163.86			87.098	12524.9	14482.7	10288.8
	86.994	8626.39	4852.05	4796.11	5133.87	5431.1	6046.71			86.994	5195.82	6101.45	6188.11	5197.47	5913.17	6100.37			86.994	6765.14	9556.4	7994.73	6784.54	7260.38	13032.8			86.994	9856.92	9824.58	9254.64	15606.1	16075.8	10274.1			86.994	5951.15	6851.1	6287.95	10043.2	8882.45	9286.27			86.994	13210.1	14787.9	9934.89
	86.89	8701.05	4604.84	4514.99	5365.88	5205.9	5847.46			86.89	5051.88	5611.44	6418.38	5204.04	6276.66	5699.17			86.89	7209.36	9383.98	8175.74	6513.32	7304.02	13080.5			86.89	10109.1	10624	9601.44	15463.2	16004.9	10211.2			86.89	5443.98	6701.67	6747.27	10357.6	9267.52	8847.74			86.89	13378.3	14841.8	10805
	86.787	7872.68	5338.26	5052.81	5540.88	5173.11	6424.17			86.787	5230.21	5986.33	6083.85	5145.69	6169.32	5936.35			86.787	6838.86	9458.15	8023.6	6876.1	8093.83	13144.9			86.787	9981.98	10672.4	10023.2	15593.7	16396.5	10328			86.787	5849.73	7075.98	6917.12	10266.6	9121.89	8689.86			86.787	13449.8	15149.9	10470.4
	86.683	8620.22	4960.92	5025.76	5457.75	5256.8	5540.48			86.683	5359	6078.17	6100.11	5152.07	6135.96	6004.75			86.683	6568.48	9491.57	8438.32	6543.91	7864.69	13114.4			86.683	10270.7	10955.6	9809.94	15949.6	15976.7	10191.1			86.683	5755.97	7018.5	6650.9	10487.2	9294.96	9392.06			86.683	13843.1	15005.9	10777.2
	86.579	8268.86	5513.73	5418.4	5175.09	5589.32	6666.78			86.579	5306.16	5723.2	6485.52	5122.99	5930.5	6378.77			86.579	6764.52	9491.72	8118.61	6816.06	8219.92	13681			86.579	10513.3	11112.8	10345.6	15877.1	16775.9	10565			86.579	5389.47	6990.58	6575.17	10366.4	9265.55	9188.47			86.579	13648.4	15405.7	11353
	86.475	8747.12	5025.35	4717.79	5424.19	5776.08	6185.59			86.475	5484.38	6061.99	5889.81	5960.3	6926.91	6007.97			86.475	6818.34	9516.01	8012.87	6993.99	7880.55	13621.9			86.475	11262.4	11180.2	10123	16472.2	16660.7	10647.4			86.475	5608.83	7015.78	6995.42	10212.1	9229.29	8948.64			86.475	14290.7	15425.1	10711.1
	86.372	8544.69	5280.07	5304.2	4982.83	4856.51	6584.42			86.372	5159.35	5987.59	6687.74	5241.5	6944.19	6322.28			86.372	6751.47	9865.1	7875.43	6397.34	7610.91	13720.1			86.372	10786	11314.1	10841.7	16242	16890.3	10804.1			86.372	6057.7	7385.11	6619.51	10829.8	9423.55	9404.57			86.372	13689.4	15605.8	10603.4
	86.268	8589.17	5433.69	5055.78	5011.54	5201.39	6023.22			86.268	5447.49	5972.8	6207.81	5030.4	5922.64	5778.66			86.268	6578.12	9525.49	8196.02	6752.28	7917.16	13762.6			86.268	11385.1	11767.8	10475.2	16087.3	17092.6	10409.4			86.268	5859.59	7317.05	6421.82	10501.4	9698.1	9141.46			86.268	14688.3	15700.7	10902.9
	86.164	8255.26	5172.32	4944.11	5146.43	5720.18	5916.63			86.164	5570.04	5580.45	6110.68	5855.5	6580.91	6375.82			86.164	6789.35	9816.36	8044.39	7109.04	7996.91	13533.9			86.164	11898.7	11991.6	10848.3	16741.2	17464.9	10564.6			86.164	5755.56	7331.62	6855.43	10627	9500.29	9078.55			86.164	14905.4	15852.7	11047.9
	86.06	9017.79	5112.34	4820.01	5166.99	5227	6228.74			86.06	5782.68	6267.22	6151.15	5623.78	6710.75	6192.15			86.06	6765.34	9761.98	8108.7	7365.73	8251.46	13975.4			86.06	11913.1	12540.7	11262.4	17202.5	17436.9	10545.2			86.06	5923.4	6914.36	6697.76	10510.9	9525.83	9650.88			86.06	15293	16481.5	11499.1
	85.957	8698.05	5088.06	5415.7	5470.38	5630.43	5957.61			85.957	5443.9	5907.68	6548.26	5894.13	6302.21	6310.68			85.957	6627.47	9368.84	8271.86	7097.34	8375.76	13790			85.957	12537.1	12357	11263.8	17082.8	17639.5	10667.1			85.957	6340.22	7394.59	6786.37	10835.6	9599.67	9659.58			85.957	14791.7	15957.1	11584.1
	85.853	8251.39	5650.37	4987.95	5458.78	5141.5	6220.86			85.853	5487.62	6311.52	6129.43	5586.09	6674.24	5766.1			85.853	6854.03	9500.97	8680.89	7101.68	8250.12	13683.5			85.853	12397.2	13618.8	11922.7	17437.8	17902.7	10893.7			85.853	6156.43	7094.53	7089.47	10759	9937.42	9332.26			85.853	14787.9	16563.4	11376.7
	85.749	9245.71	4938.78	5741.33	5711.85	5973.51	6558.55			85.749	5318.66	5836.07	6416.78	5393.59	6475	6447.83			85.749	6980.02	9657.31	8443.89	7077.3	8262.96	14179.7			85.749	12971.3	13500.5	12516.4	17160.7	17821.5	11056.3			85.749	6183.33	7041.39	7553.2	11224.8	9611.97	10012.4			85.749	15655.4	16913.4	12000.3
	85.645	8919.55	5273.02	5282.41	5851.04	5475.15	6607.14			85.645	5801.57	5954.69	6542.31	5976.39	6390.94	5702.63			85.645	6768.36	10166.6	8342.7	7499.2	8551.63	14152.8			85.645	12705.1	14201.8	12455.2	17537.9	17888.7	11311.9			85.645	6135.55	7411.09	7006.23	10916	9498.05	9405.59			85.645	15435.4	17251.5	11955.5
	85.542	8748.51	5444.03	5482.5	5494.82	5781.57	6507.86			85.542	5340.68	6196.26	6225.23	5987.28	6883.64	6517.28			85.542	6757.8	9656.53	7919.02	6880.93	9259.84	14563.7			85.542	13310.1	14038	12510.8	17819.6	18357.8	11004.5			85.542	5824.9	7489.24	6690.7	10829.7	9794.57	9946.22			85.542	15095.9	16732.6	12110.4
	85.438	8643.69	5472.45	5358.85	5578.49	5306.89	6547.86			85.438	5929.5	5763.67	6007.81	5719.34	6655.18	6315.48			85.438	7194.57	9676.48	8671.67	7120.21	8018.15	14184.7			85.438	14161.5	15078.8	12929.4	18043.5	18587.3	11110			85.438	6023.92	7409.53	7427.03	11050.1	9867.5	9254.41			85.438	16472.6	17367.1	12125.3
	85.334	8306.76	5115.37	4953.04	6146.08	5488.36	6256.48			85.334	5498.46	5736.88	6386.23	5929.04	6518.42	6720.64			85.334	6931.79	9740.99	8414.56	7176.24	8823.36	14110.4			85.334	14163.1	14929.8	13323	18155.9	18422.3	11378.1			85.334	6375.19	7863.68	7479.37	11111.7	9753.67	9873.01			85.334	16265	17134.5	12379.1
	85.23	8751.52	5623.53	5016.48	5973.26	5750.23	6883.78			85.23	5385.01	5742.67	5863.1	5880.47	6321.6	6104.19			85.23	6438.35	9672.28	8367.11	6838.31	8925.09	14735.4			85.23	14618.5	15891	13777	18380.8	18400.3	11511.3			85.23	6688.87	7598.87	7364.88	11304.5	10179.7	10127.8			85.23	16441	17118.1	12170.8
	85.127	8458.3	5260.93	5597.31	5553.43	5787.77	6190.5			85.127	5106.85	5448.34	6178.5	5711.59	6578.25	5790.59			85.127	7289.51	9322.12	8063.35	7858.52	9157.88	14607.3			85.127	14453.5	16323	14398.8	18218.2	19565.4	11380.6			85.127	6304.32	7836.77	7051.76	11026.7	10151	9904.95			85.127	16724.7	17511.5	12543
	85.023	8713.88	5845.56	5467.56	6310.38	6231.73	6693.47			85.023	5797.43	6391.28	6186.46	5863.43	6766.04	6333.45			85.023	6913.49	10223.8	8643.49	7352.72	8656.83	14804.2			85.023	14847	17101.1	14890.2	18726.8	19253.7	11407.4			85.023	6352.53	7628.97	7749.94	11796.7	10142.7	9843.54			85.023	16503.4	17747	12564.8
	84.919	8691.98	5556.91	5516.81	5661.03	6023.28	6922.7			84.919	4955.59	6195.85	6691.05	6292.22	6795.46	6213.69			84.919	6411.74	10091.8	8490.46	7100.3	8543.17	14788			84.919	15701.6	17507.8	15451.2	18832.5	19279.2	11730.8			84.919	6276.72	8359.1	7803.98	11350.5	9953.44	9808.19			84.919	16737.2	17979	12802.7
	84.815	9140.59	5988.32	5733.24	5828.69	5659.03	6835.38			84.815	5046.28	6005.72	6307.17	5794.53	6599.57	5603.69			84.815	6600.74	9835.3	8455.4	6879.16	9102.62	14943.2			84.815	15633.5	17522	15653.2	18900.9	19515.9	11922.8			84.815	6687.03	8245.65	8126.62	11987.3	10253.3	10067.8			84.815	17238.1	17991.9	13198.2
	84.712	8887.63	5435.91	5229.93	5597.31	6259.61	6292.22			84.712	5702.83	6015.96	6276.76	5505.5	7068.94	6461.01			84.712	7300	9529.6	8205.07	7386.95	8854.24	15065.6			84.712	16437.8	17835.3	15713.6	19599.1	19410.3	12008.9			84.712	7309.4	7870.15	8027.65	11730.3	10444.1	10048.5			84.712	17309.5	17957.2	13145.4
	84.608	9136.77	5263.2	5031.78	5600.85	6087.53	6367.65			84.608	5836.49	6612.81	6305.62	5729.16	6783.9	6659.24			84.608	7256.52	9800.87	8458.69	8049.03	9181.46	15035.4			84.608	17001.6	18626.9	15977.5	19585	19871.1	11755.7			84.608	7302.65	7617.36	8325.37	11806	10247.9	10546.7			84.608	17942.7	18045.3	13205.8
	84.504	9310.49	5571.84	5459.84	5878.06	5917.14	6559.17			84.504	5219.1	5762.51	6192.66	5912.33	7171.06	6938.11			84.504	6367.24	9920.19	7804.34	7637.02	9545.88	14894.7			84.504	17606.5	19360.7	17062.4	20006.6	20311.8	12219.6			84.504	7089.09	8215.22	8023.29	11739.9	10725.1	10340.3			84.504	17867.8	18857.3	13413.6
	84.4	9355.07	5423.37	6370.76	5735.53	5703.51	6303.4			84.4	5385.42	6332.44	7043.03	6031.29	6692.18	5825.36			84.4	6704.92	10176.6	8557.52	7194.8	9274.07	15065.9			84.4	17813.4	19791.2	17246	20015.6	20183.7	12060.8			84.4	7165.14	8602.13	8028.4	12071.7	10279.3	10190.7			84.4	18412.4	18544.7	13595.6
	84.297	8911.68	5761.75	6329.41	6583.15	6111.19	6839.18			84.297	5519.8	6460.78	6804.25	6476.38	7141.91	6200.53			84.297	6608.96	10081.1	8890.11	7776.36	9006.25	15560.7			84.297	18418.9	20454.1	17631.6	20824.7	20428.4	12466.6			84.297	6915.9	8622.87	8701.28	11890.3	10649.8	10308.6			84.297	18655.1	19329	14173.7
	84.193	9898.92	5667.43	5886.42	5959.46	5624.07	6654.76			84.193	5686.79	6113.07	6208.06	6211.36	6674.58	6354.29			84.193	7244.21	10067.8	8645.43	7653.52	9540.08	15297.1			84.193	18609.9	20963.2	18249.7	20113.5	20622.7	12089.5			84.193	7072.65	8718.19	8435.71	11870.7	10740.9	10252.8			84.193	18554.4	19046.7	13338.2
	84.089	9262.47	5577.07	5976.23	6307.4	6135.28	6470.51			84.089	5898.85	5926.64	6288.08	6014.34	7072.66	6576.79			84.089	7258.8	9912.27	8286.4	7623.46	9524.96	15876.9			84.089	19222.8	21132.3	18786	20706.2	21088.9	12797.8			84.089	7673.7	9351.64	8807.94	12393.8	10765.3	10852.2			84.089	18973.8	19364.5	13468.3
	83.986	9717.32	4982.12	5772.68	5847.9	6252.55	6400.71			83.986	5532.07	6132.95	6070.36	6213.24	6965.36	6384.74			83.986	6798.35	10333.9	8346.99	7961.05	9780.94	15497.6			83.986	20054.4	21681.8	19149	20799.9	21253.7	12741.4			83.986	7655.64	8672.23	8936.67	12264.2	10722.8	10745.8			83.986	19821.1	19089.3	14146.7
	83.882	9269.4	5714.45	6466.3	6350.42	5704.01	6842.33			83.882	5696.15	5851.59	6945.17	6003.32	6681.42	6612.43			83.882	7324.91	10300.2	8557.84	7952.62	9752.37	15714.2			83.882	20300.3	22608.8	20017.6	20813.8	20978.2	12408.4			83.882	8160.14	8864.21	8752.03	12026	11101.6	11039.7			83.882	19268.5	19667.6	14232.9
	83.778	9285.49	5839.01	6086.62	5927.49	6111.07	6768.01			83.778	5468.64	5898.91	6103.84	6176.11	7029.46	6632.88			83.778	6722.85	9959.85	8667.07	7619.01	9772.58	15985.8			83.778	20361.8	22613.5	20320.4	20981.6	21179.9	12697.7			83.778	7706.08	8881.6	9458.05	12617.8	10927.4	10820.5			83.778	19739.5	19520.9	14441.9
	83.674	9377.05	5942.61	5892.76	5828.79	6299.79	6993.47			83.674	5614.17	5869.71	6462.31	6268.96	7126.34	6589.98			83.674	7155.45	9875.39	8713.42	8080.91	9932.3	15752.3			83.674	21231.4	23559.8	20323.6	21479.1	21806	13340.8			83.674	7928.18	9210.32	9245.57	13003.1	10482.4	11060.6			83.674	19671.3	19953.6	14703.8
	83.571	9130.3	5903.97	6007.11	6615.44	5589.68	6780.44			83.571	5694.5	6189.88	6112.34	6085.58	6955.18	6350.64			83.571	7197.27	9886.32	8466.94	7891.17	9925.06	15835.9			83.571	21231.7	24167.9	21240.5	21817.3	21327.7	13101.6			83.571	7811.24	9470.14	9184.24	12857.1	10846.1	11139.4			83.571	19496.6	20258.7	14812.6
	83.467	9480.12	6448.17	6853.61	6611.92	6160.19	7238.89			83.467	5853.8	6414.71	6616.63	6698.14	7068.29	6399.43			83.467	6484.75	10006.3	8597.64	7765.01	10578.7	16470.7			83.467	21655.9	24704.5	21413.8	22207.4	22022.8	13090.4			83.467	7730.38	9274.02	9570.19	12996.9	11183	10762.9			83.467	19693.5	20294.7	14822.6
	83.363	8910.08	5809.24	6045.35	6194.18	5750.34	7219.17			83.363	5277.39	6847.21	6294.07	6668.58	6796.92	6821.9			83.363	7284.5	10142.5	8824.73	8309.4	10627.2	16764.8			83.363	22236.1	25519.9	21923	22134.7	22439.3	13100.2			83.363	7881.72	9443.67	9569.26	13418.6	11212.4	11057.9			83.363	20661.5	20752.4	14704.1
	83.259	10174.3	6045.41	6434.85	6830.27	6325.71	6393.96			83.259	5300.1	6383.02	6723.88	6380.53	7359.26	6719.21			83.259	6793.49	10176.8	8808.35	8460.3	10778	16092.3			83.259	22701.8	25442.9	21943.8	22312.3	22583.7	13101.4			83.259	8222.47	9912.48	9572.56	12981.7	11180.4	10963.1			83.259	20151.1	20749.7	14764.3
	83.156	9724.35	5727.74	6652.7	6866.96	6493.17	7313.54			83.156	5656.97	5783.43	6297.7	6068.37	7382.86	6489.94			83.156	7761.44	9988.61	9264.44	8491.74	10499.1	16816.2			83.156	22678.6	25828.9	22602.5	22555.6	22526.6	13431.3			83.156	8148.35	9703.19	9883.71	13244.1	11454	11342.7			83.156	21076.1	20599.1	15318.6
	83.052	10506.4	5988.57	6809.53	6233.04	6455.42	6708.3			83.052	5977.43	6262.36	6632.91	6514.2	7437.91	6960			83.052	7115.64	10219.8	8658.18	8398.76	10066	16507.7			83.052	23366.8	26397.2	22491.8	22857.7	23102.2	13695.8			83.052	8230.52	9744.04	10198	13133.8	11679.5	11527.5			83.052	21362.3	20668	15227.9
	82.948	9881.24	6895.1	6158.33	6739.91	5894.03	7234.91			82.948	5774.46	6043	6595.95	6781.09	7176.87	6751.2			82.948	7361.68	10535	9015.13	8196.05	10907.9	16710.5			82.948	23348.3	27545.7	23093.7	22779.3	23281.3	13606			82.948	8777.16	10044.4	10046	13096.2	11429.4	11530.3			82.948	21120.7	20955	15383.8
	82.844	9761.96	5978.45	6775.43	6448.59	6554.32	6952.41			82.844	5638.78	6561.69	6319.69	6577.5	7584.12	6939.78			82.844	7275.64	10497.9	9208.57	8588.56	10733.4	16842.4			82.844	23718.9	27330.6	23736.1	23134.9	23298.8	13658.6			82.844	8787.56	9923.9	10224.7	13595.8	11813.9	11339.9			82.844	21099.8	21589.1	15436.5
	82.741	9716.2	6126.29	6634.24	6586.57	6611.54	6164.52			82.741	5384.46	6582.34	6050.79	6907.32	7768.69	6324.62			82.741	7583.58	10566.3	9309.29	8558.97	11188.6	16319.9			82.741	24120.6	28054.8	24150.4	23771.2	23860.7	13840.1			82.741	8701.33	9987.94	10417.7	13548.5	11953.1	11870.3			82.741	21645	21792.2	16290.1
	82.637	10011.8	6081.04	6600.29	6910.4	7017.39	7271.89			82.637	6154.56	6236.84	6574.49	6618.55	7161.41	6670.99			82.637	7852.09	11022.7	9606.86	8582.35	11716	17432.2			82.637	24161	28318	24446.1	24125.9	23785.6	14289.6			82.637	9066.95	10479.1	10403.4	13485	11913.3	11811.5			82.637	22413.2	21803.6	16233.3
	82.533	10058.8	6570.25	7222.99	6901.37	6670.07	7387.18			82.533	5919.84	6593.33	6435.84	6807.46	7606.28	7166.45			82.533	7769.86	11179.1	9644.53	8517.57	11052	17372.2			82.533	24859.6	29244.1	24884.9	24008.2	24495.8	14559.6			82.533	9207.31	10432.8	10499.1	14225.1	12130.7	12212.3			82.533	22027.5	22201.7	16055.4
	82.429	9848.41	6014.97	6843.25	6816.52	7343.54	6833.69			82.429	5418.8	6270.33	6296.11	6952.17	7833.4	6834.96			82.429	8321.35	10301.6	9483.63	8903.27	11244.7	16939			82.429	24931.1	28980.6	25119.4	23990	24884.6	14204.7			82.429	9148.84	10111.3	10697.9	14439.3	11910.5	12000			82.429	21932.4	21711.1	16334.6
	82.326	9927.63	6758.31	6706.9	6587.73	6219.34	6797.76			82.326	5912.56	6371.39	6417.42	6507.71	8239.3	6430.04			82.326	7739.1	10924.7	9610.13	8974.52	11604.2	17229.6			82.326	25403.8	29722.3	25370.6	24601.2	25111.8	14667.9			82.326	8985.42	10747.9	11251	14205.9	12698	11908.8			82.326	22541.2	22393.5	16618.7
	82.222	9833.1	6581.63	7208.24	6829.39	6931.32	6879.7			82.222	6200.54	6423.66	6698.35	6803.46	7130.26	7116.29			82.222	8651.82	11391.9	9784.72	8792.46	11511.6	17433.1			82.222	25733.6	30623	25980.6	24602.9	24694.9	14437.1			82.222	9247.66	11060.4	11351.7	14703.5	12168.8	12228.5			82.222	22313.8	22890	16867.9
	82.118	10338.6	6419.92	7380.38	6470.38	6817.14	7409.84			82.118	5564.52	6184.44	6612.41	7064.72	7541.83	6598.19			82.118	8264.19	11402.8	10008.4	8475.27	11285.6	18003.5			82.118	26222.2	30987.7	25949.9	25362.7	25371.8	14602.7			82.118	9442.03	10714.8	10923.9	14088.6	12456.4	12420.4			82.118	22929.7	22496.4	17166
	82.014	10969.2	6467.28	7502.61	6827.4	6930.74	6572.63			82.014	5862.55	6210.24	6745.17	6847.96	7830.05	6440.64			82.014	8857.73	11364.7	10126.1	9170.04	11615.2	17871			82.014	26619.9	31194	26328.7	25494.4	25613.8	14995.5			82.014	9612.63	10846.1	10906.8	14839.7	12590.6	12308.4			82.014	23622.5	22708.3	16631.2
	81.911	10764.8	7021.43	7669.82	6994.37	7100.52	7456.97			81.911	5969.18	6323.05	6533.64	7483.08	8248.05	6667.52			81.911	8760.01	11254.9	10533.9	8868.93	11806.6	17901.3			81.911	26738.2	31682.3	26778	25865.9	25918	15229.4			81.911	9895.97	10868.7	11098.5	14768.6	12617.7	12700.6			81.911	23627.1	23041.4	17300.9
	81.807	10367	6369.94	7808.82	6588.93	6763.33	7512			81.807	6117.19	6184.49	6694.22	7274.95	7929.66	6952.09			81.807	8755.34	11658.3	10441.9	9064.25	11546.5	17860.3			81.807	26703.1	32206.4	26593	25456.4	25570.3	14983.2			81.807	9828.74	10802.8	11907.4	15027.8	12875.3	12829.1			81.807	23942.6	22940.3	17543
	81.703	10777.1	6133.62	7937.8	6955.06	6678.91	7509.68			81.703	6108.48	6334.1	6859.76	7280.25	7375.65	7082.66			81.703	9479.82	11727.5	11399.6	9203.39	11794	18537.4			81.703	27373.9	32274	27350.4	26024.2	26149.9	15365.9			81.703	9988.25	11409.2	11783.5	14903.9	12955.4	12890.3			81.703	24434.4	23606.6	17495.1
	81.599	10140.5	6904.58	7490	6824.69	6959.08	7336.98			81.599	6095.6	6447.33	6943.05	7006.46	8239.29	6809.69			81.599	8992.01	12093.2	10440.1	8812.55	12358.8	18704.8			81.599	27761.5	33100.2	27781.4	26572.3	26415.8	15276.5			81.599	9424.28	11062.4	11513.7	15145.1	13286	13138.1			81.599	24560.8	23866.4	17815.5
	81.496	10546.7	6435.83	8071.93	7064.76	6774.6	7099.06			81.496	6015.4	6424.06	6521.24	7515.67	8092.92	7123.12			81.496	9690.57	11523.7	11210.7	9150.25	12456.4	18381.4			81.496	28369.9	33074	28312.4	26798.7	26688.4	15292			81.496	10448.7	10955.4	11888.9	15556.9	13406.9	12870.7			81.496	24399.1	23931.5	18140.1
	81.392	10823.3	6780.54	7932.11	6937.56	6845.82	7805.84			81.392	6133.2	6345.28	6693.13	7736.69	8007.24	7351.91			81.392	8774.65	11976.7	11352	9162.18	12368.7	19101.8			81.392	28776.3	33448.5	28379.6	27270.7	26766.7	15553.2			81.392	10081.7	11963	12172.7	15707	13707.7	13367.3			81.392	24872.4	24019.1	18176.9
	81.288	10648.8	7162.74	7548.05	7188.58	6952.14	7261.87			81.288	6088.44	6828.72	6526.67	7400.83	8123.29	7443.63			81.288	9292.62	12198.6	11349.2	9304.25	12248.6	18763.9			81.288	28637.2	33745.2	28491.4	27116	27470.3	15740.1			81.288	9664.71	11769.9	11876.9	16023.3	13720.1	13185.5			81.288	25313.3	24307.8	18219.7
	81.184	10647.3	6858.33	7994.7	7546.15	7571.4	7812.95			81.184	6407.57	6668.88	6240.56	7725.07	8353.09	7619.37			81.184	9924.59	12739.2	11985	9315.18	12814.3	19317.3			81.184	28797.8	34697.7	28528.8	27565.1	27460.1	16337.9			81.184	10179.2	12045.5	12566.3	15634.1	13891.5	13684.1			81.184	25285.2	24735.9	18119.3
	81.081	11482.6	7141.92	8265.88	7260.52	7259.63	7429.81			81.081	6439.11	6907.86	6726.55	7644.59	8575.88	7369.38			81.081	10035	12699	11875.4	9596.73	12842.9	19767			81.081	29247.5	34745.3	29006.8	27448.1	27825.9	16197.2			81.081	10042	11810	12375.7	16154.1	13887.3	13758.9			81.081	26440.2	24693.1	18761.6
	80.977	11069.1	6818.87	8523.81	7460.11	7383.94	8250.09			80.977	6060.02	6385.13	6690.09	7817.37	8148.19	7368.07			80.977	10009.3	12811.6	11664.5	9355.37	12779.4	19596.6			80.977	29637.3	35222.7	29138.3	28291.2	27716	16063.5			80.977	10143	12174.5	12700.3	16235.7	14041.8	13635.9			80.977	26492.8	25096.9	18893.4
	80.873	11117.2	7011.59	8644.08	7868.83	7261.5	7721.09			80.873	6479.19	6650.33	7140.96	7817.77	9062.14	7241.63			80.873	10272.3	12657.4	12150.7	9958.53	13242	20122.6			80.873	29653.6	34987.6	29723.8	28243.3	27743.4	16794.3			80.873	10413	12099.4	12880.6	16173.1	14169.9	13656.6			80.873	25680.1	25565.3	19059.8
	80.769	10803.7	7288.78	8037.89	7004.78	7496.16	7513.46			80.769	6082.35	7198.88	6734.78	7972.85	8342.78	7657.4			80.769	10109.7	13091.2	12331.3	9782.34	13546.8	19589.7			80.769	30214	36240.2	30201.3	28989.2	28637.9	16819.5			80.769	10983.4	12063.7	12627.7	16752.7	14232.9	13871.1			80.769	26638.3	25758.7	19548.1
	80.666	11198.4	7143.27	8699.51	6750.88	7956.59	7835.67			80.666	6457.58	6740	7085.18	7965.75	7916.78	7048.83			80.666	10801.2	12539.7	12294.9	9709.41	13265.9	19900.7			80.666	31105.5	36295.9	30456.3	28844.3	28687.5	16902.3			80.666	10431.7	12270	12692	17199.5	14527.3	13752.2			80.666	27110.3	25880.5	19680.1
	80.562	10503.6	6612.43	8372.61	7267.97	7494.9	7618.18			80.562	6441	6947.63	6900.84	7804.43	8419.75	7424.56			80.562	10812.7	13251.5	12662.9	9877.85	13756.3	19655.3			80.562	30930.3	36761	30827.4	29417.8	29170.4	16795.6			80.562	11070.8	12819	13528.2	17067.5	14678.7	14209.1			80.562	27080.3	26430.7	19902.2
	80.458	11265.9	7700.41	9253.35	7436.23	7379.38	8021.34			80.458	6415.32	6921.47	6449.12	8326.08	8470.22	7544.73			80.458	11021	13042.3	13431.8	9964.9	13507.6	20121.1			80.458	31320.5	37264	31102	29398.8	29278.1	17305.9			80.458	11336.6	12101	13709.1	16964.8	14519.2	14146.3			80.458	27190.5	26628.5	20137.5
	80.354	11750.5	6911.88	9277.79	7739.49	7744.08	7368.09			80.354	6265.28	6745.49	6754.44	7832.47	8509.66	7668.02			80.354	10627.4	13165.3	13404.7	10469.1	14312.3	20741.5			80.354	31384.1	37837.4	31408.2	29776.8	29655.3	17333			80.354	10813.4	12633.1	13434.8	17082.5	14676.7	14722.6			80.354	27872.6	26594.1	19981.8
	80.251	12331.5	7108.89	9742.53	7874.77	7755.72	7684.31			80.251	6270.97	6828.42	6830.38	8254.44	8463.49	7687.09			80.251	11586.4	13739	13991.3	10368.3	13805.9	20754.3			80.251	31801.7	38110.2	32072.4	30343.2	29258.3	17742			80.251	11581.7	13117.2	13395.6	17632.2	14970.8	14565.7			80.251	28466	27121.8	20634.2
	80.147	11485.1	7284.17	9255.32	7787.51	8026.47	8294.27			80.147	6302.23	6580.67	7004.75	8353.2	8793.29	7682.67			80.147	11676.4	13380.7	13914.7	10175.9	14291.1	20741			80.147	32519.8	38455.2	31964.1	30241.9	30384	17911.4			80.147	11503.6	12899.2	13415.1	17808.8	14894.8	14509.8			80.147	28543.7	27608.2	20271.1
	80.043	11848.6	7986.37	9576.08	7241.15	7842.07	8427.94			80.043	6998.15	6728.17	7224.69	8485.11	8801.11	7319.66			80.043	10971.8	13822.5	13897.5	10518.3	14352.5	20732.8			80.043	32578.2	39036	32490.6	31075.6	30268.9	17493.4			80.043	11788.5	13561.2	13709.6	17845.7	15317.5	15023.4			80.043	29028.7	27772.3	21418
	79.939	12234	7955.13	9318.81	7922.94	7483.56	7941.96			79.939	6420.43	7577.61	7005.58	8503.6	8895.31	7949.29			79.939	11282.7	13536.4	14492.8	10154.9	14518.6	20955.8			79.939	32998.2	39039.5	33056	31427.4	30602.2	17450.6			79.939	11928.3	12883.5	13879	18162.1	15470.7	15127.3			79.939	28951.4	27950.2	21214.9
	79.836	12275.8	7696.22	10016.8	7940.09	7805.81	8226.27			79.836	7051.89	7162.42	6999.71	8783.12	9334.6	7767.69			79.836	12255.4	14315.7	14308.7	10729.1	14791.5	21374			79.836	33157.8	39939.2	33047.8	31559.1	31232.2	18064.1			79.836	11975.8	13446.5	14700.6	18350.6	15820.9	15244.4			79.836	29704.3	27869.7	21688.1
	79.732	12621.6	7647.76	10372.8	8157.74	8276.91	8143.91			79.732	6820.13	6949.74	6941.64	8575.23	9528.52	7812.45			79.732	12349	13355.5	14529.1	10788.7	15075.7	21360.9			79.732	33348	40058.5	33771.2	32115.4	32034.4	18249.6			79.732	11909.8	13519.6	14227.9	19030.9	15975.7	15550.8			79.732	30001	28349.2	21754.8
	79.628	12821	7719.26	10484.4	8471.51	8076.28	8384.24			79.628	6822.61	7303.11	6687.11	8781.47	9337.65	7907.87			79.628	11744.4	14120.4	14674.3	10254.4	15745.6	21762			79.628	33816.9	40365.8	34482.9	32795.5	31853.8	18283.4			79.628	12188.7	13473.6	14247.8	18670.1	15909.2	15414.9			79.628	29935.2	28519.8	22217
	79.524	12796.3	7997.15	10522.3	8077.94	7806.47	8610.51			79.524	6793.77	7777.8	7492.42	9298.47	9424.6	8047.1			79.524	12181.3	14068.9	15346.2	10869	15321.3	22245.4			79.524	34261.5	40538.6	34405.7	32786.2	31958.2	18467.4			79.524	12505.9	13857.8	14842.1	19362.7	16188	16122.5			79.524	30815.3	29267.6	21918.1
	79.421	13540.1	8268.45	10888.6	8281.23	7865.98	8182.86			79.421	7326.19	7230.3	7418.45	9585.08	9472.12	7764.37			79.421	12487.9	14406.6	14955.1	11036.4	15172.3	21841.6			79.421	34897.1	41159.8	34838.3	32905.5	32893.9	18605.4			79.421	12474.5	13811.4	14595	19212	16397.4	15898			79.421	31485	29566.8	22333.9
	79.317	12678.1	8246.21	10514.1	8511.61	8400.96	8330.8			79.317	7077.62	7376.53	7388.86	9165.39	9750.03	8456.64			79.317	12593.8	14624.5	15443.2	10707.3	16009.5	22154.7			79.317	35361.1	41928.7	35052	33465.2	32921.5	18997.7			79.317	12709	13713.2	14628.5	19180.4	16624.6	15967.1			79.317	31750.4	29599.1	22390.4
	79.213	12800.7	8155.43	11180	8659.24	8303.79	8421.12			79.213	6945.55	7978.61	7520.12	9492.38	9529.26	7928.52			79.213	12381.1	14850.8	15668.4	11123.4	16112.2	22787			79.213	35175.7	41891.7	35419.6	33836.7	33035.3	19304.7			79.213	12690.8	14503.5	15196.2	19526.3	17006.8	16181.7			79.213	31843.8	30374.8	22524.6
	79.109	13410.2	8306.36	11283.8	8563.86	8582	8678.83			79.109	7242.46	7520.78	7145.9	8935.07	9617.14	8108.33			79.109	13069.7	14645.5	15905.9	11577.6	16448.1	22550.3			79.109	35916.4	42572.6	35712.3	34163.1	33635.5	19425.3			79.109	12876.1	14654.6	15578.1	19807.9	17057.2	16159.2			79.109	32141.1	30301.4	22984.2
	79.006	13682.2	8654.66	11264.7	8505.04	8600.37	9044.05			79.006	7447.17	7303.31	7572.08	9373.21	10038.7	7694.29			79.006	13009.7	14868.2	15589.5	11339.4	16222.3	23081			79.006	36050.9	42896.5	35999.4	33940.7	33623	19874			79.006	13051.6	14617.7	15676.9	20232.6	17524.2	16632.1			79.006	33215.5	30643.1	23696.9
	78.902	13902.3	8031.79	11483.6	8861.54	8491.82	8715.1			78.902	7327.82	7401.26	8176.31	9557.38	10060.7	8591.69			78.902	12791.7	14835.5	16025.2	11495.1	16128.1	23023.8			78.902	36472.8	43149.5	36618.4	35033.4	34357.1	19690.2			78.902	13471.3	15013.2	15775.1	20688.5	17469.9	16803			78.902	32742.1	30585.5	23472.4
	78.798	14421.2	8633.03	11621.3	8268.15	8679.42	8687.15			78.798	7453.88	7760.04	7783.28	9783.45	9846.96	8754.16			78.798	13434.1	14992.4	16450.1	11561.2	16514.4	23889.8			78.798	37090.5	44150.7	37380.9	35233.4	34574	19804.4			78.798	13694.8	14885.1	16564.6	20657.1	17655.6	16902			78.798	33767.2	31154	24189.4
	78.694	14370.7	8479.39	12526.8	9009.7	8860.29	9267.31			78.694	7688.85	8231.24	7538.92	9650.2	9958.03	8786.3			78.694	13687.5	15014.9	16139.2	11526.1	16746.5	23626.1			78.694	37065.9	44193.6	37208.2	35271.1	34594.7	20315.6			78.694	14030	15296.1	16436.4	21209.6	17897.7	16936.6			78.694	33802	31914.9	24077
	78.591	14790.9	9884.95	12245.4	9151.37	9088.01	8488.92			78.591	7636.43	7839.92	7621.19	9764.01	10357.5	8269.76			78.591	13768.6	15390.9	16523.9	11820.8	17111.1	23453.7			78.591	37372.5	45096.5	37952	35977.5	35044.4	20329.9			78.591	14103.5	15263.7	16909.3	21608.3	17957.4	17497.3			78.591	34531.3	32051.8	24191.1
	78.487	14665.7	9531.25	12877.6	9125.72	8722.28	8901.64			78.487	7631.45	7900.91	7227.36	10288	10408.8	8319.22			78.487	13718.3	15582.6	16950.9	11367.5	17062.5	24167.2			78.487	37909.7	45331.2	37867.8	36769.3	35396.3	20473.2			78.487	14617.4	16077.7	16904.2	21636.5	18634.1	17818.6			78.487	34671.7	32685.1	24983.1
	78.383	15186.4	9149.12	13060.2	8944.49	8794.62	9231.26			78.383	7654.79	7825.29	7632.69	10265	10424.9	8429.86			78.383	13619	15271.4	17227.4	11715.9	18141.3	24473.6			78.383	38497.4	45635.1	38322.9	36428.9	35991.2	20629.3			78.383	14893.6	16220.2	17585.6	22045.7	18868.2	18060.7			78.383	35397.5	32586.7	25340.2
	78.28	15780	9474.23	13001.3	9097.45	9158.97	9280.12			78.28	7053.79	7958.34	7695.02	10382.6	11147.7	8781.76			78.28	13380.5	15409.7	17092.5	12485.5	17557.9	24501.8			78.28	38256.8	46220.4	38924.6	36993.2	36118.9	20696.9			78.28	14681.5	16610.2	17458.9	22363.3	18679.4	18609			78.28	35718.4	33683.3	25462.9
	78.176	15176.6	9791.61	13869.6	9577.94	9259.22	9348			78.176	7314.37	8430.98	7796.56	10729.5	10610.4	8515.66			78.176	13955.9	16076.1	16772.1	12265	17847.2	24818.4			78.176	38469.9	46790.3	38738.2	37403.5	36286.2	20860			78.176	15132.5	16858.2	17672.9	22496.8	18882.7	18436			78.176	36196	33447.7	25717
	78.072	15891.6	10373.7	14245.6	9498.45	9032.56	8922.44			78.072	7935.29	8195.5	7183.57	10580.5	10595.8	9285.62			78.072	13999.2	16015.9	17716.1	12452.9	17984.3	25106.8			78.072	38730.5	47006.7	39714.5	37421.2	37058.9	21965.3			78.072	15358.2	16699.9	17724.2	22874.4	18924.7	18494.2			78.072	36720.9	34473.7	26366.8
	77.968	16027	10443.3	14644.7	9115.25	9569.69	8953.12			77.968	7929.24	8279.19	7942.49	10461.2	10909.2	9277.14			77.968	14705.6	15820.8	17837.8	12711.7	17881.8	25166			77.968	39692.6	47316.3	39591.5	38570.9	37458.8	21896.5			77.968	16009.4	16956.7	18823.2	23099.9	19753.3	19038.8			77.968	37228.9	34787.1	26457.3
	77.865	16432.8	10570.1	14421.8	9559.02	9282.72	9343.65			77.865	7879.27	8502.57	7863.7	11220.1	11171.5	9041.69			77.865	14682.7	15709	17980.7	12157.1	18414.7	25661.5			77.865	40024.7	47718.2	39942.6	38607.9	37377.8	21987.3			77.865	16046.3	17776.1	18972.9	23567.2	19455.3	19292.2			77.865	37470.9	34762.4	26895
	77.761	16829.9	10498.2	15383.4	9222.53	9368.56	9414.85			77.761	8228.99	8565.59	7903.92	10971.5	11402	9093.5			77.761	14800.8	16491.4	17792.5	12492.5	18697.7	25394.6			77.761	40517.9	48458.7	40875.3	38982.3	38298.2	21918.2			77.761	15909.3	17577.4	19590.3	23646.7	20148.5	19434.7			77.761	38175	35143.1	27374.5
	77.657	16847.7	11253.8	16112.5	9964.35	9703.73	9429.63			77.657	7585.45	8846.95	7741.38	11334.7	11276.9	9274.42			77.657	14428	16424.6	18233.8	13326.7	19065.6	26019.2			77.657	40465.5	48335.8	40892.6	39457.6	38202.7	22301.1			77.657	16917.3	17818.9	19674.3	24059.1	20194.6	19392.1			77.657	38619.7	35855.7	27515.4
	77.553	17456.6	11297	17375.5	10320.8	9501.02	9463.07			77.553	8276.1	8579.82	8641.59	11270.9	11731	9321.84			77.553	14757.6	16381.8	18737.8	13063.7	19493.2	26756.8			77.553	40628.3	49316.8	41282.6	39974.8	38674.7	22847.1			77.553	16981.7	18240.9	20062.4	24606.5	20793.4	20023.7			77.553	38672.4	35755.8	28104.8
	77.45	18330.9	11337.7	16687.9	10021.7	9784.87	9171.57			77.45	8178.5	8693.49	7991.81	11948.4	11649.3	9389.92			77.45	14855.5	16345.6	18568.3	13334.1	19844.5	26708.8			77.45	41763.1	49512.1	42051.2	40079.8	39220.6	22650.8			77.45	17029	18969.5	20497.6	24745.2	20829.4	20021			77.45	39736.8	36257.1	28267.7
	77.346	18277.3	11672.7	17574.6	10198.2	10012.2	9850.73			77.346	8735.09	8978.61	8045.23	11701.7	11754.4	9530.82			77.346	15602.7	16923.1	18855.5	12980.1	19473.1	26851.1			77.346	41956.8	49942.9	42002.8	40932.9	39589.7	22990.3			77.346	17808.2	19444.3	20933.1	25066.8	21243.9	20252.2			77.346	40415.3	36867.6	29084
	77.242	18947.4	12222.4	18258.2	10274.3	9925.38	9970.17			77.242	8301.54	9041.93	8516.39	11680.4	12118.5	10074.1			77.242	15142.3	17364.9	18913.7	13564.3	19927.7	27123.3			77.242	42479.9	50642.9	42819.5	41018	39928.8	23507.2			77.242	18050.3	19069.6	21365.1	25508.3	21648.7	20576.3			77.242	41105.7	37329.8	29218.9
	77.138	19732	12423.3	18682.9	10236.3	10284.6	9738.03			77.138	8497.44	8926.93	7801.85	12074.3	12099.2	9795.56			77.138	15041	16738.8	19198.5	13821.2	20154.8	27342.8			77.138	42676.1	51011	42886.8	41170.3	39859.4	23926.6			77.138	18763.1	19579.1	22178	25961.7	21840	20949.5			77.138	41360.7	37784.9	29317.4
	77.035	19676.5	12696.9	20012	10341.1	10004	10129.2			77.035	8152.62	9506.2	8306.06	12475.5	12214.3	9843.79			77.035	15832.6	17444.7	19596.5	13815.6	20679.1	27652.5			77.035	42309.9	51830.9	43468.5	41938.9	40742.8	24021.1			77.035	19533	20420.5	22465	26658.9	22071.3	21445.1			77.035	41657.7	38049.1	29985.1
	76.931	20551.2	12638.9	19994.1	10002	10644.1	10064.4			76.931	8867.16	8882.32	8475.16	12211.1	12889	9829.75			76.931	16184.8	17136.5	19882.1	14264.3	20442.4	27342.3			76.931	43589.3	52465.2	43469.5	41991	41195.2	24067.5			76.931	19397.9	20690.5	23228.8	26609.9	22479	21759.1			76.931	42789.7	38788.8	30641.8
	76.827	20518.6	13890.5	20324.9	10644.7	10400.3	9931.68			76.827	8694.76	9746.17	8115.93	12437.7	12608.2	9852.17			76.827	16176.5	17577.2	20128	13822.1	21264.8	28380.7			76.827	43556.5	52649.5	44411	42917	41709.9	24197.8			76.827	20022.5	21069	23147.7	26897.4	22699.5	21791.3			76.827	43411.4	39334	30536.2
	76.723	21701.4	13230.6	21346	10963.7	10364.5	10279.6			76.723	9111.4	9477.27	8676.27	12701.5	12621	10376.2			76.723	16560.9	17533.3	20399.6	13950.2	21759.7	28222.3			76.723	44839.4	53111.6	44760	43511.1	41983.4	24956			76.723	20640.8	21585.7	23588.6	27666.4	22941.3	22327			76.723	43451.3	39538.1	31106.1
	76.62	21610.7	13606.6	21721.6	10729.3	10371	10339.3			76.62	9448.68	9701.75	8121.54	13124.2	13209.3	10937.8			76.62	16782.7	17784.3	20333.4	14282	21183.4	28961.6			76.62	44757.3	53385.7	45301.4	43367	42109.6	24376			76.62	21186.7	22001.3	24575.7	27699.7	23375.9	22358.7			76.62	43898	40215	31692.4
	76.516	22990	13904.6	23026.3	11273.6	10545.2	10218.2			76.516	9840.49	10120.1	9428.37	13397.3	12835.3	10710.8			76.516	17157.4	17790.1	21360.3	14328.3	21962.6	29609			76.516	45257	54261.4	45831.4	43704.3	42160.5	24837.8			76.516	21462.8	22700.9	24749.5	28112.8	23704.3	23152.6			76.516	45169.4	40751.3	31905.9
	76.412	23146.7	14243.8	23298	10967	10996.7	10394.6			76.412	9213.39	9565.45	9330.47	13035.6	12897.3	10523.1			76.412	16629.8	18279.4	21098.6	14774.5	22170.6	29564.6			76.412	45363.2	54711.5	46193.4	44631.7	43141	24969.9			76.412	22222.1	22909.3	25361.3	28715	23686.8	23171.3			76.412	45445.6	41048.7	32111.5
	76.308	23769.2	14915.9	24075.2	11246.8	11226.6	10078.1			76.308	9360.59	10299.6	9366.02	13600.7	13241.5	11029.1			76.308	16859	18416.2	21027.6	15074.9	22787.5	29814.6			76.308	46099.4	55512.2	46586.7	45019.6	44072.4	25843.7			76.308	22004	23297.3	25717.9	29050.2	24149.4	23624.3			76.308	45878.3	41881.2	33095.8
	76.205	23938.1	15197.8	25112.2	11316.5	11210	11399			76.205	10222.2	10629.2	8974.8	13509	13874.2	11025.4			76.205	17761.2	18995.6	21705.8	15424.6	23338.5	30437.5			76.205	46878.4	55989.7	46445	45767	44428.8	25648.7			76.205	23329.8	23901	26876.5	29332	24552.8	24024.9			76.205	46372.8	42271.3	33459
	76.101	24898.4	16158.3	25602.5	11727.1	11803.3	10550.2			76.101	9672.97	10238.3	9054.11	13659	13658	10892.1			76.101	17515.6	18923.1	21688.2	14892	23354.3	30939.2			76.101	47073.2	55937	47230.3	45730.9	44843.1	26184			76.101	23912.2	23989.7	27280.6	29822.4	25135.8	24128.4			76.101	47390.5	43077	34167.2
	75.997	25775.3	16685.7	27134.9	11630.1	11510.9	10796.5			75.997	10150.1	10379.4	9455.48	14142.1	14097.5	10933.5			75.997	18038.9	18934.8	22291.6	15595.9	23100.4	30638.6			75.997	47705.9	56439.6	48028.9	46253.7	44919.5	26346.7			75.997	24168.4	25286.3	28027.4	30044.1	25066.8	24524.1			75.997	47483.2	43534.2	34045.8
	75.893	26088.4	16212.5	28173.7	12072.8	11445.2	11267.1			75.893	10419.2	10170.7	9059.96	13983.7	14703.5	11335.2			75.893	18361.3	18917.3	22719	15764.7	23424.1	31300.6			75.893	48119.3	57379.2	47940.2	46363.1	45919.4	26395.1			75.893	24828.5	25761.8	28616.1	30851.6	25851.3	25015.7			75.893	48459.5	43322.5	34577.3
	75.79	26541.5	16904.2	28683.8	12152.6	11544.8	10778.2			75.79	9396.68	10754.7	9601.57	14403.3	14493.7	11095.9			75.79	18193.9	19196.9	22292.3	15875.1	23680.7	31724.2			75.79	48240.9	57733.1	48813.4	47363.3	45966.6	27209.2			75.79	25200.1	26653	29178.7	31310.4	25992.8	25085			75.79	48977	44067.3	35243.2
	75.686	27059.4	17783.8	29075.4	11848.1	12481	10938			75.686	10479.4	10657.4	9411.26	15054.6	15160.9	11197.7			75.686	18333	19238.1	23373.8	16075.1	24622.6	32004			75.686	48292.2	58397.7	48883.3	47462	46053.2	27313.1			75.686	26107.9	26511.8	30322.6	31619.6	26647.5	25368.2			75.686	49396.4	44730.9	35831.8
	75.582	28219.2	17492.4	30464.7	12081.3	12065.9	11786.4			75.582	11028.1	10790.9	9708.13	14955.8	15089.2	11347.3			75.582	19306	19855.3	23815.2	16433.8	25025	32300			75.582	48732.4	58798.9	49632.2	48469.5	47013	27363.8			75.582	26412.6	27572.9	30384.3	32203.7	26792.2	25565.1			75.582	49974.2	45549.4	36496.3
	75.478	29289.3	18421.4	31425.1	12345.4	12617.9	11189.7			75.478	10785.7	11306.4	9846.57	15033.3	15103.7	11861.4			75.478	19171.3	20107.4	23599.1	16239.7	25068.4	32644.1			75.478	50233	59543.6	50198	48629.4	48042.5	27889			75.478	26740.3	27451.7	30737.1	32386.1	27097.9	26199.8			75.478	51289.6	45452	36401.3
	75.375	29334.7	19210.2	32173.1	12440.4	12735.9	11547.7			75.375	11053.9	11392.9	10111.9	15267.4	14997.3	11847.6			75.375	19681.6	20196.4	23653.4	16500.8	25692.2	33714			75.375	50005.1	60276.9	50887.7	49008.8	48537	28468.8			75.375	27374.3	28128.6	31623.8	33325.7	27287.6	26884.9			75.375	51074.9	46170.3	36670.9
	75.271	30451	19124.1	33027.6	12945.3	12421.1	11594.6			75.271	10966.9	11453.4	10248.1	15905.1	15432	11531			75.271	19248.5	19711	24111.5	16932.1	25732	33734			75.271	50520.5	60269.5	50565.3	49951.5	48755.1	28581.9			75.271	28011.2	29138.2	32624.8	33274.8	27856	26964.7			75.271	51664.3	47147	37113.1
	75.167	31228.4	19818.6	34082.2	12869.7	12857.1	12127			75.167	11369.4	11371.6	10416.6	16075	16035.4	12195.3			75.167	20485.6	20838.3	24471.7	17228.5	25879.8	33877.1			75.167	51307.9	60915.1	51844.1	50490.8	48993.7	29132.9			75.167	27809.1	29113.9	32896	34249.4	28167.3	27368.9			75.167	52475.2	47298.4	37543.4
	75.063	31481.4	20521.4	34990.2	12848.4	12805.8	11402.8			75.063	11617.9	11733.8	10120.5	16155.2	16149.4	12085.2			75.063	20293.7	20640.9	24836.3	17213.4	26190.2	34111.6			75.063	51183	61691.3	52252.2	51110	49746.5	29227.3			75.063	28571.3	29999.2	33855.1	34341.4	29005.2	27689.2			75.063	53471.5	47772.4	37886.1
	74.96	32322.2	20610.2	36154.8	13511.8	12844.3	12153.4			74.96	11727.7	11722.5	10548.7	16586.9	16002.1	12421.1			74.96	20607.3	20927.3	25218	17407.3	26877.4	34418.1			74.96	51892.9	62595.6	52496.5	51287.7	50463.6	29854.5			74.96	29808.2	30444.8	34147.3	35410.6	29024.3	28595.7			74.96	54289.6	48317.2	38275.6
	74.856	33594.6	20761.8	36871.9	12890.3	13519.2	12193.3			74.856	11714	11874.5	10399.1	16286.1	15726.5	12281.4			74.856	20900.8	21264.2	25609.3	17590.8	27130	34674.1			74.856	52691.2	62261.7	52894.2	51320.2	50821.8	29846.1			74.856	30186.7	31354.1	35520.9	35721.4	29478.8	28453.2			74.856	54748.1	48964.3	39328
	74.752	34013.7	21804.4	37849.6	13520.7	13432.2	12348.8			74.752	12063.3	12451.2	10372.1	16569.7	16967.8	12714.7			74.752	20888.9	21719.3	26061	17790.5	27728.2	35687.6			74.752	52485.9	63563.8	53342.5	52723.6	51118.8	30137.8			74.752	30490.6	31505.9	36049	35748	30194.7	29034.8			74.752	55085.5	49656.2	39860.6
	74.648	35318.4	22386.4	39333.4	14051.1	14106.4	12602.4			74.648	12222.7	12429.4	10829.5	16738.1	16778.6	12706.9			74.648	21655.8	21914.3	26685.4	18170	27512.9	36075.6			74.648	53179.8	63693.5	53527	53105.7	52207.4	30722.3			74.648	30707.2	32670.6	36721.2	36569.9	30415.6	29612			74.648	55701.5	49762.6	40461.5
	74.545	35838.6	22165.4	40613.5	14115.2	13878.6	12389.9			74.545	12767.1	12283.5	10240.9	17659.2	16943.5	13029.9			74.545	21914.3	21890.2	27084.6	18156	28405.4	36626.2			74.545	54140.9	64598	54737.3	53868.1	52607.5	31579.5			74.545	31492.6	32538.8	36956.8	36900.5	30682.6	30062.9			74.545	56628.9	50588.7	40833
	74.441	36845.6	23081.6	42048.7	14137.4	13855.5	12591			74.441	12871.8	12223.9	11447.7	17645.4	16845.6	12901.6			74.441	22323.9	22520	27414.3	18229.8	29307	36772.2			74.441	54279.6	65591.3	55013.6	54606.1	53337.9	31183.5			74.441	31762	33395.4	37759.4	37193	31265.6	30481.6			74.441	57727.5	51424.4	41221.1
	74.337	38032.3	23534.4	43126.4	14224.9	14142	12848.5			74.337	13286.8	13016.8	11171.9	17946.9	17722.1	13202.7			74.337	22801.3	22967.3	27863.7	18771.9	29398.7	37280.9			74.337	55173.7	65385	55286.6	55033.3	54139.7	32006			74.337	32226.4	34034.5	37994.4	38098.9	31854.8	30801.3			74.337	58046.4	51887.9	41903
	74.233	38903.5	24659.2	44152.6	14702.7	14600.2	12489.8			74.233	13656.8	13711.6	11188.2	18218	17477.2	12940.6			74.233	23404.5	23256.1	28423.9	18682	29556.7	37767.4			74.233	55870.4	66407.7	55923.2	55391.6	53925.3	32207.4			74.233	32794.5	34225.4	38570	38533.8	32194.6	30848.4			74.233	58710.3	52034	41943.6
	74.13	39611.5	25368.2	45345.9	14721.1	14370.7	12776.2			74.13	13769.7	14013.2	11481.8	18463.2	17985.3	13275.9			74.13	23472.6	23609.8	28821.1	19089.9	30467.4	37919.5			74.13	55866.5	66739.8	56591.3	56403.3	55218.7	32887.4			74.13	33189.9	34673.3	39884.1	38645.5	32515.7	31911.9			74.13	59587.1	53389.8	42726.2
	74.026	40398.7	25200.6	46759.1	15162.4	14726	13291.6			74.026	13612.6	13566	11650.2	18688.2	18342.8	14198.8			74.026	24191.9	23400.1	29313	19594.9	30469.1	38274.3			74.026	56476.7	67003.7	57052.4	56757.6	56281.2	33179			74.026	34183.2	34987.8	40216.7	39123	32827.6	32064			74.026	60076.6	53098.6	42707.7
	73.922	41431.7	26025.4	47252	15156.1	14769	13328.1			73.922	13945.8	14162.7	11453.8	18848	18351.1	13839.6			73.922	24655.4	24416.9	29892.7	19632.1	30850.6	39012.4			73.922	56941.7	68175.9	57613.2	57573.3	56786.5	33943.4			73.922	33960.2	36053.7	40316.4	39860.4	33493.2	32342.7			73.922	60637.3	54190.3	43089
	73.818	42110.3	26497.6	48675.6	14907.2	14510.4	14159.2			73.818	13977.2	14234	11587.7	19579.7	18792.9	14712.2			73.818	25268	24872	30493.1	19920.3	31006.6	39861.6			73.818	57626.4	68523.1	57850.3	58778.9	57220.4	34196.7			73.818	34614.8	36545.5	41407	40699.9	33937.9	32371.3			73.818	61809.8	54954.1	44294.9
	73.715	42039.7	27436.9	49644.7	15518.5	15088.5	13646.4			73.715	14522	14716	12496.3	19958.7	18865.8	14461.7			73.715	25153.5	24924.5	30781.2	20619.8	32368.9	39803			73.715	57725.8	69014.4	58522.2	58715.9	57926.9	34807.2			73.715	35570.9	37007.8	41864.5	41232.7	34079.6	33044			73.715	62105.3	55409.8	44797.1
	73.611	43332	27874.9	50738.7	15818.7	15243.9	14219.9			73.611	14608.1	14588.9	12647.4	20265.9	18452.4	14068.1			73.611	26200.5	25159.4	32069.2	20342.4	31847.4	40239			73.611	58118.3	70188	59013.1	59529.4	58423.3	34792.3			73.611	35946.1	37787.2	42919.4	41566	34691.9	33470.3			73.611	62893.7	55833.3	45412.6
	73.507	44755.8	28382.2	51864.8	15851.8	15796	13889.7			73.507	14939.7	15119.8	12240.5	20160.7	19603.4	14381.2			73.507	26106.8	25614	32367.7	20578.6	32637.6	40805			73.507	59072.1	70743	59725.7	61042.7	59319.2	35786.6			73.507	36609.1	37927.4	42707.1	42077	34902.9	33754.4			73.507	63619.9	56999	45721
	73.403	45298.7	29138.5	53007.6	16055.3	15998.3	14310.4			73.403	15266.6	15625.2	13291.6	20269.1	19750.1	14643.9			73.403	26776.1	26322.7	33156.1	21440.9	33557.6	41658.5			73.403	59918.2	71084.2	60477.7	61005.3	60066.2	36058.7			73.403	36510.9	38570.6	43606.7	42514.1	35521.9	34567.6			73.403	64519.6	57695.9	46178.7
	73.3	46283	29208.7	53492.3	16324.1	16275.8	13927.1			73.3	15559.5	15783.7	13268.8	20495.3	20148.1	14601.6			73.3	27661.8	26490.8	33378.3	21577.6	33639.1	41542.9			73.3	60268.4	70968.6	60651.7	61985.8	61277	36217.1			73.3	37313.1	38815.1	44289.5	43131.8	36123.8	34759.7			73.3	64764.1	57389.5	46418.3
	73.196	46981.9	30228.5	54513.6	16387.4	16322.3	14509.3			73.196	16194.4	15768.2	13243.2	20635	19986.7	14860.2			73.196	28232	27700.1	34188.1	21115.3	34564.5	42293.5			73.196	60829.5	72355.5	61254.1	62691.9	61547	36931			73.196	38354.4	39449.8	45062.3	43630.6	36558.5	35212.1			73.196	65713	58978.7	47180.9
	73.092	48322.2	31053.3	55903.5	16894.6	16671.5	14861.1			73.092	16909.1	16040.4	14173.1	21035.1	20037.6	15053.6			73.092	29123.9	27640.7	34816.3	22168.9	34327.6	42676.9			73.092	61407.5	73195.6	61869.6	63552.3	62512.3	37334.4			73.092	38406.7	40015.2	45315	44123.8	37094.4	35586.2			73.092	66962.4	59551.8	47774
	72.988	48677.3	31203.9	57614.7	16907.6	16699.4	15440.8			72.988	16927.8	16334.3	14083.4	21361.3	20856.1	15640.3			72.988	28878.4	27970.1	35898.8	22299.8	35526.3	43256.7			72.988	61405.6	73453.1	62634.7	64636.3	63260.5	38114.7			72.988	38571.2	40731.7	46200.5	44748.7	37271.2	35994.2			72.988	67419.3	59679.5	48197.9
	72.885	50242.4	32045.3	58171.5	17453.4	17304.9	15103.7			72.885	17150.9	16768.4	14034	21904.3	21164.9	15653.6			72.885	30593.6	28615.8	36710	23109.9	35645.9	43452.8			72.885	62510.6	74509.5	62811.8	64954.1	64042.5	38547.2			72.885	39113.5	41319.6	46901	45283.2	37976	36862.4			72.885	68030.7	60578.7	49014
	72.781	50599.7	32466.9	59710.9	17247.7	16931.2	15253.3			72.781	18261.4	17531.7	14174.8	22188.6	21136.9	15703.4			72.781	30738.4	29200.4	37362.4	22525.6	36353.4	44149.4			72.781	62847.9	75037.9	63765.9	65381.5	65018.3	38913.5			72.781	39895.1	41472.6	47520.5	46215.3	38055.1	36771.7			72.781	68672.8	61030.2	49596.3
	72.677	51573.4	33175.9	60552.8	17453.5	17177.5	15221.4			72.677	18094.3	17367.8	14848	22496	21536.9	15513.7			72.677	32136.3	29664.1	37879.9	23192.7	36860.9	44498.2			72.677	63517.4	75794.1	64133	66555.6	65766.4	39658.7			72.677	40238	42305.9	48121.4	46382.7	39095.8	37495.2			72.677	69858.9	61915	50242.6
	72.574	51747.9	33755.7	61991.3	17868.1	17485.9	15781.8			72.574	18758.3	18057.9	15053.4	22153.6	21797	15960.3			72.574	32337.6	30303.7	39302.3	23457.4	37266.3	45526.9			72.574	63800.1	76576	64755.3	67230.1	66488.9	39815.4			72.574	40910.9	42946.3	48531.1	47537.9	38927.9	38068.8			72.574	70777.3	62349.5	50584.5
	72.47	53422	34560.6	62729.3	18567.6	17693.8	15862.9			72.47	19773.8	18492.9	14753.9	23020.4	22255	16217			72.47	33047.7	31139	40426	23719.6	37322.8	45962.7			72.47	64748.6	76758.1	65501.9	67908.4	67064.1	40775.6			72.47	41839.4	43494.1	49272.2	48027.3	39776.9	38689.3			72.47	71391.8	63053.2	50923.7
	72.366	53732.6	34514.6	63766.5	17868.8	18002.3	16044.3			72.366	19644.1	19262.3	15559.4	22984.1	22349.6	16626.8			72.366	34374.4	31412.9	41111.7	23809	38347.8	46895.6			72.366	65159.4	77604.3	66441.4	68760.3	67776	41126.6			72.366	41787.2	43905.7	49657	48398.2	39858.8	38616			72.366	71529.5	63545.9	51761.8
	72.262	54056.5	35148	64508.2	18728.7	18390.1	15914.2			72.262	19603.6	19465.2	15824.5	23689.8	22326	17002.1			72.262	34687.3	32110.6	41696.1	24809.3	39374.3	46427.6			72.262	65802.8	78740.5	66411.9	69478.2	68573.1	41739.7			72.262	42528.4	44540.3	49946.3	48754.9	40274.3	39428.2			72.262	72690.4	64210.3	52037.1
	72.159	55378.2	35719.8	66001.3	18647.1	18923.1	16066.5			72.159	20291.4	19757.4	16424.8	23605.3	23216.5	16950			72.159	35425.8	32737.4	42659.3	24941.9	38813.5	47232.1			72.159	66579.5	78716	67482	70740.8	69339.6	42610.2			72.159	43379.3	45074.4	51042.8	49251.4	41140.4	39676.3			72.159	73429.3	65009.3	53037.9
	72.055	55922.9	37415.5	66659.8	19337.9	18764.8	17071.5			72.055	20922.8	20097.8	16314.9	24164.8	22976.7	17683.6			72.055	36214	33907.8	43713.2	24894.6	39913.4	47855.6			72.055	67115.1	79821.2	68009.5	71050.5	70439	42974.7			72.055	43920.4	45378	51770.2	49916.3	41561.9	40283.2			72.055	74327.3	65335.7	53026.3
	71.951	56768.8	37911.6	68302.4	19404.8	18803.8	17165.4			71.951	21313.5	20662	16856.4	24544.9	23075	17186.8			71.951	37202.2	34871.8	45094.4	24916.6	40293.3	48126.7			71.951	68513.4	81115.4	68506.8	72063.3	71100.3	43135.5			71.951	44471.9	46277.3	52628	50498	41889.8	40512.8			71.951	74968.5	66796.1	53809.6
	71.847	57782.8	37588.2	68871	19346.2	19412.6	16863.9			71.847	21839.1	21230.5	16643.2	24220.9	24217.5	17931.9			71.847	38446.3	35315.6	46278.4	26140.5	40611.2	49117.6			71.847	67965	81621.6	69170	73023.1	72257.4	43436.9			71.847	44938.6	46557.9	53027.8	51285.9	42205	41171.1			71.847	75484.2	66818.3	54764.9
	71.744	58202.9	38352.2	70370.6	20002.5	19982.8	16801.7			71.744	21966.4	21731.5	17569.4	25608.2	23665.5	17367.3			71.744	39118	36046.5	47563	26012.7	41433	49682.2			71.744	69061.2	82142.2	69461.1	73670.9	73567.5	44677.7			71.744	45123	47234.3	53548.6	51597.2	42708.6	42122			71.744	76369.6	67594.8	55208.1
	71.64	59514.1	38721.9	70728.5	20297.9	20623.1	17354.9			71.64	22757.7	21933.2	17587.6	25126.7	24171.8	17685.8			71.64	39922.6	36412.4	48349.3	26834.5	42291.3	50085.4			71.64	69464.1	82289.3	70005.9	74325.7	73981.1	44803.4			71.64	46128.4	47815.3	54292.1	52678.2	43156.6	42081.3			71.64	77015	68244.8	55707.7
	71.536	60403.6	39288.3	72239.1	20189.9	20574.2	17631.2			71.536	22800.8	22878.9	18297.3	25470	24660.2	18033.5			71.536	41627.1	37700.4	49738	27481.9	42633.3	50899.2			71.536	70165.4	83377.5	70920.4	75485.9	74933.3	45367.9			71.536	47145.9	48208.7	54706.8	52503.6	43161.3	42647.6			71.536	77392.4	68649.3	56413.9
	71.432	60745.6	39751.2	73201.7	20491.3	19722.9	17937.4			71.432	23659.2	22994.7	18865.9	25480.1	24662.7	18014.4			71.432	42498.4	38643.9	51089.6	27752.1	43212.8	51017.3			71.432	70478.8	84131.3	71573.5	76330.1	75727.8	46565.1			71.432	47226.1	49221	55637	53305.4	44042.3	43015.4			71.432	78341.8	69371.9	56776
	71.329	61601.7	40469.7	73648.8	21240.3	20419.5	17561.4			71.329	23958.7	23767.5	18442.8	26473.4	24720.2	18464.6			71.329	43813.7	39631.7	52421.1	27456.9	43560.7	51990.2			71.329	71300.2	84839.9	72679.7	77500.7	76859	47127.9			71.329	47448.4	49433.1	56031.9	53652.5	44548.5	43796.7			71.329	79443.3	69869.5	57227.5
	71.225	63053.1	41205.1	73980.3	21150.8	20943.3	18452.6			71.225	25555.1	24542.1	19065.4	26551.3	25137.5	18346.2			71.225	44661	40091.7	54026.4	28228.5	44285.3	52100.8			71.225	71965.8	85453	72884.4	77710.1	77389.9	47684.1			71.225	47943.8	49846.3	57015.1	54669.6	44760.2	43858.9			71.225	80372	71096.8	58176
	71.121	63203.5	41462.7	75985.2	21332.8	20843	18793.2			71.121	25571.2	24636.8	19011.1	26818.5	25647.9	18984.3			71.121	46315.6	41440	55072.9	28616.4	44982.4	52815.1			71.121	72812.7	86424.3	73783.3	79508.6	78687.5	48272.8			71.121	48158.9	50757.8	58096.4	55442.1	45713	44326.2			71.121	80532.4	71525.3	58747.9
	71.017	63998.8	42418.2	76549.1	21401.1	21780.8	19168.8			71.017	26783.4	25422.2	20010.3	26837.8	25408.9	19179.1			71.017	46820.4	42289.8	56420.4	28249.7	45321	53230.3			71.017	72904.8	86858.4	73813.8	79866.8	79637.4	49185.1			71.017	49472	51269.4	58356.7	55311.6	45940	45183.8			71.017	81343.6	71940	58829.6
	70.914	64877.5	42291.2	76762.9	21845	21489.9	18815.7			70.914	26641.2	25448	20886	27511.5	25967.4	19087.9			70.914	48300.4	43209.4	57926.4	28833.6	45750.7	54302.8			70.914	74284.4	87577.3	75085.9	80734.6	80818.9	49622.2			70.914	49777.3	51490.5	58904.6	56059.1	46366	44777.6			70.914	82278.3	72709	59844.4
	70.81	65332.8	43255.8	78158.3	22719	22236.3	19765			70.81	27089.3	26807.6	20631.9	27803.2	26422.7	19527.7			70.81	49988.2	44422.8	59598.9	29442.3	46802.8	54637.1			70.81	74441.6	87903	75387	81434.4	81598.5	50474.5			70.81	50393.6	52390.9	59783.5	56883.8	47091.6	46007.6			70.81	82809.7	73748.5	60079
	70.706	66281.3	43469.4	79465.9	22778.2	22570.2	19546.5			70.706	28022.3	27584.8	21223.3	27869.2	26554.9	19562.1			70.706	51169.7	44911.5	61389.7	29738.3	47292.1	55042.4			70.706	74680.4	88911.3	76020.3	82880	82225.3	50934.2			70.706	50937.5	53104	60313.9	56994	47354.8	46653.5			70.706	84053.8	74303.3	61168.9
	70.602	67338.3	43981.6	80444.5	22671.5	22448.3	20228.2			70.602	29257.1	27749.9	21862.3	28324.2	27177.8	19931.9			70.602	52834.2	46039.4	63449.3	30230.1	47352.8	55669.7			70.602	75564.7	90166.2	76814.3	83780.1	83739.1	51575.6			70.602	51529.8	53896.6	60489.2	57612.6	47773.1	46572.1			70.602	85106.5	74446.4	61392.9
	70.499	68081.6	44869	81561.1	23178.1	23060.7	19876.5			70.499	29792.8	28557.8	22006	28402.9	27061.5	19647.9			70.499	54598	47419.5	64527.7	30449.7	47325	55857.7			70.499	76786.4	90662.6	77538.9	84836.6	83942.2	52324.4			70.499	51885.9	53836.3	61158.9	58289.9	48095.7	46963.4			70.499	85164.1	75092.1	61810.2
	70.395	68577.5	45025.5	82277.8	23462.8	23027.9	20463.6			70.395	30262.8	29133.4	22667.5	28434.5	27538.8	20191			70.395	55879.3	48645.3	66781.7	30864.1	48624.6	56387.1			70.395	77590.8	91641.7	78189.2	85983.9	84976.5	52832			70.395	53031.2	54688.6	62490	58914.4	48440.8	47045			70.395	86418.5	76027.6	62342.4
	70.291	69250.3	46138	82917.3	23308.4	23482.4	20311.7			70.291	30896.3	30007.4	23050.6	29452.8	27818.8	20037.8			70.291	57175.2	50252.5	68255.7	31612	48899.6	57331			70.291	78552.6	92215.5	78765	86643.1	86725.3	54059.1			70.291	53405	55636.5	63080.5	59521.2	49066.2	48299.5			70.291	86575.5	76865.2	63295.1
	70.187	70469.9	46415.7	84062.9	23539.2	23953.6	21178.5			70.187	32077.6	30799.8	23396.8	29943.8	28301.5	20362.2			70.187	58396.9	51385.2	69807.2	31610.5	49439.6	58068.6			70.187	78294	93456	79827.6	88001.5	87263.1	54768.8			70.187	54496.6	55944.1	63653.3	59847.2	49432.4	48908.9			70.187	87492.6	78100.9	64316.1
	70.084	70880.6	46920.8	85420.2	24246.6	23997.7	20965.5			70.084	32825.2	31593.7	24178.4	29545.7	28199.4	20659			70.084	59940.5	52366.2	71896	31933.6	50220.2	58608			70.084	79872	93837.4	80440.9	88727.9	88563.1	55583.4			70.084	54058	56737.8	64242.1	60344.3	49998.9	48929.9			70.084	88352.5	77913.5	64148.3
	69.98	71525.1	48011.3	86147.9	24801.8	24470.1	21495.2			69.98	33199.6	31879.5	24524.2	30181.4	28367.2	21111.5			69.98	61071.6	53878.7	73205.5	32201.5	50892.7	59049.8			69.98	80180.2	95004.9	81009	89578.7	89411.5	56028.7			69.98	54668.9	57179.8	64433.5	61183	50190.1	49514.1			69.98	88948.5	78850.2	65096.3
	69.876	72888.2	47831.4	86857.9	24871.3	24941	20671.9			69.876	35188	32965.1	25071.8	30512.7	29021.8	20445.5			69.876	63548.5	54925.1	75763.5	33217.7	52088.4	59754.6			69.876	80958.6	95639.3	81845.5	90746.2	90735.6	56812.2			69.876	55941.4	58312	66020.9	61549.8	51136.7	49887.1			69.876	90197	79794.5	65353.5
	69.772	73559	49543.2	88477.9	25355.1	25175.9	21439.4			69.772	35520	33942.1	25996.3	30908.7	29134.4	20986.8			69.772	64999.6	56019	78162	33037.9	52289	60097.2			69.772	81571.1	96077.8	82948.4	91691.5	91577.7	57449.7			69.772	56170.4	58786	66731.5	62472.9	51352.2	50285.8			69.772	90599.6	80516.4	66792.6
	69.669	74605.2	49521.3	89520.9	25477.2	24924.4	22262.4			69.669	36549.8	34714.5	26238.7	30843.2	29339.1	21719			69.669	66603.8	57438.9	79931.9	33587.6	52390.1	61216.1			69.669	82188.8	96902	83617.6	93097.2	92697.5	57975.3			69.669	57312.3	59154.6	67294.6	62958.1	51943.8	50875.7			69.669	91276.3	80787.6	66705.7
	69.565	74687.3	50257.4	90915.8	25779.2	25402	21970.9			69.565	37106.8	36105.7	27590.5	31548.5	30502.5	21417.3			69.565	68327.7	58941.1	81915.2	34322.2	53528.4	61225.8			69.565	83007	98182.5	83921.9	93762.9	93886.7	59018.5			69.565	57498.9	59732.4	68091.1	63483.6	52601.8	51938.7			69.565	92307.8	81737.6	67836.4
	69.461	75923.9	50637.4	91575.5	26265.5	26055.4	22380.4			69.461	38176.4	37446.3	28020.6	32159.5	30096.4	21779.7			69.461	69580	60525.6	83843.8	34801.6	54114.7	62039.3			69.461	83835.9	99673.9	85255.9	94360.4	94889.6	59953.2			69.461	58352.9	60218.7	68825.3	63624.6	52876.9	52232.9			69.461	93623.1	82530.6	68283.4
	69.357	76777.6	51331.4	92213	26563.4	26345.9	22424.8			69.357	39301.3	37774.9	28384.5	32438.1	30216.6	22240.4			69.357	71589	61884.2	86098.1	34798.8	54875.9	62474			69.357	84605	99680.5	86310	95906.5	95451.7	60623.5			69.357	58632.5	60477.2	68986.7	64031.9	53053.3	52111.6			69.357	94322	83085	68899.9
	69.254	77981.9	51839.6	93654.1	26581	26113.4	22770.2			69.254	40277.2	39252.2	29206.8	31904.4	30601.2	22751.5			69.254	73621.1	62679.5	87787.4	35111.2	54817.6	63178.9			69.254	85261.2	100948	86641.6	96501	96991.5	61032.2			69.254	59075.8	61786.3	69575.3	65125.2	53643.2	52751.2			69.254	95148	84236.4	68824.4
	69.15	78806.4	52449	94020.1	27531.1	26029.8	23223.9			69.15	41537.8	39474.7	30049.2	33123.8	30796.9	22563			69.15	74984.6	64639	90064.8	35671.1	56043.4	63597			69.15	86492.4	101480	87318.9	97399.7	97609.2	62056.6			69.15	59401.7	62239.3	70286.5	65348.1	54218.2	53037.4			69.15	95049.5	84343.6	69979.6
	69.046	79303.9	53499.4	96665.6	27318.7	27235.2	22926.6			69.046	42381.4	41096.7	30990.5	32788.9	31746.8	22878.9			69.046	77026.4	65959.5	92553.7	36593.6	56322.8	64410.4			69.046	87754.9	102538	88898.4	98379.5	98710.1	62559.6			69.046	60942	63141	71907.8	66307.9	54643.1	53865.8			69.046	96787.5	85449.6	71042.4
	68.942	80701.7	53447.8	97160.8	28327.6	27593.4	23740.2			68.942	43614.3	41671.5	31716.6	33597.9	31914	23291.1			68.942	78679.9	67313	94588.3	37008.5	57475.7	64815.9			68.942	88230.6	104108	89737.5	99687.4	99969.3	64053			68.942	61357.3	64225.6	72473.8	67117.7	55267	54467.8			68.942	97058.6	86013.5	71573.3
	68.839	80402.5	54212.9	97853.1	28063.9	28196.3	24005.4			68.839	44531.4	43035.6	32373.4	33551.1	32239	22827.2			68.839	80272.7	68845.7	96019.2	37119.1	57696.8	65665.4			68.839	88632.4	104693	90137	100400	100997	64298.7			68.839	62080.7	64116.4	73244.3	67186.5	55685.5	54267.6			68.839	97843.1	86299.4	72015.7
	68.735	81836.4	55028.7	98747.6	29069.4	28506.9	23931.3			68.735	45631.4	44011.8	33060.8	34322.7	32826.9	23482.8			68.735	81725.1	69515.2	98128.8	37215.1	57926.6	66564.7			68.735	89624.4	105828	91049.1	101300	101452	65015.8			68.735	62579.9	64739.1	73488.9	67701.4	56099.1	54570.7			68.735	98623.8	87320.6	72731.7
	68.631	82651.1	56006.9	100593	28938.4	28618.2	24499.4			68.631	47084.6	45418	33899.5	33777.2	32395.1	23741.9			68.631	83527.6	71540.8	100389	37945.8	58843.3	67064.2			68.631	90797.2	106582	92040.8	102484	102980	66055.3			68.631	62467.2	65451.3	74528.1	68527.7	56433.2	55680.1			68.631	99959	88266.8	73420.2
	68.527	83985.8	56637.1	100610	28794.5	28780.4	24667.9			68.527	47833.7	46139.6	34513.5	34863.8	32592	24267.7			68.527	85076.7	72528.6	102140	38393.4	59300	67191.3			68.527	91902.1	107795	92145	102881	103689	66345.7			68.527	64071.5	65714.8	75073.7	68808.4	57017	55915.2			68.527	100456	88808.9	73772
	68.424	85427.7	56679	102394	30031.6	29147.9	25078.1			68.424	49219	47704.1	35759.1	35125.8	33066.9	24344.8			68.424	86582.7	74122.9	104716	38436.5	60462.6	68252.5			68.424	92522.1	108987	93813.6	104190	104975	66879.8			68.424	65002	67190.9	75858.3	69769.6	57531.7	56584.1			68.424	101978	89503.4	74412.8
	68.32	85541.6	57392.1	103289	29502.2	29792	25511.7			68.32	50610.1	48363.2	36191.9	35186.7	33642	24767.8			68.32	88576.7	75846.6	106130	39291.8	60687.1	69014.9			68.32	93690.1	109175	95070.8	104926	105547	67848.3			68.32	65250.7	67568.4	76596.3	69916.4	58115.2	57229.2			68.32	102449	90472.1	74774.9
	68.216	86128.3	58557.8	104246	30038.9	29617.1	26085.3			68.216	51870.3	49475.3	37211	35617.4	33540.9	24312.4			68.216	90051.3	76552.1	109096	39786.1	61368.8	69247.2			68.216	94688.2	110866	96037.4	106296	106931	68819.1			68.216	66767.8	68598.4	77299	70833.9	58505.1	57204.3			68.216	102871	91323.3	76272.3
	68.112	87810.5	59232.5	104967	30499.9	30453.5	26429.3			68.112	52917.8	51076.1	37581.8	35930.3	34965.8	25114.8			68.112	92192.7	78439.7	110763	40164.6	62289.5	69758.5			68.112	95416.7	112119	96923.7	107159	107863	68995.4			68.112	66649.7	69087.9	78933.4	71798.7	59081.5	58134.2			68.112	104415	91942.8	76738.8
	68.009	88179.4	58723.8	106261	30926.1	30793.1	25881.1			68.009	54048.3	51829.7	37660.1	36022.1	35114.9	24940.1			68.009	92979.9	79482.4	112215	40368.8	62638.3	70627.2			68.009	96793.8	113012	98145.6	107719	108379	70190.4			68.009	67389.4	70136.3	79486.5	72138.8	59575.7	58594.9			68.009	105328	93243.8	77342.8
	67.905	88772	60048.1	107687	31468.7	30821	26208.7			67.905	55811.6	53072.5	39634.9	36499.3	34615.1	25316.3			67.905	95339.4	80526.2	114412	41155.2	63323.3	71370.6			67.905	97680.4	114262	99325.9	108925	109266	70729.1			67.905	68307.2	70699.4	80122.5	72882.4	60200.3	59372.7			67.905	105985	93982.3	78172.7
	67.801	89623.1	60340.1	108887	31593.7	31059.9	26485.2			67.801	56278	54295	39941.6	36900.1	35116	25369			67.801	96732.8	82235.5	116247	41167.7	63527.6	71496.3			67.801	98876.4	115558	100095	109672	110248	71486.9			67.801	68904.1	71908.3	81207.2	73502.2	60370.5	60097			67.801	106877	94480.8	78568.9
	67.697	90498.6	61002.3	110705	32276	31997.9	26989.3			67.697	57373.5	55111.9	40926	38091.3	35568.8	25487.2			67.697	98046.1	83555.4	118832	42198.4	64681.3	72471			67.697	99988.9	116607	101706	110948	110901	72156.3			67.697	69858.3	72218.4	81856.3	74057.5	60916.4	60403.3			67.697	107341	95347.3	80058.1
	67.594	92237.8	61466.4	110599	32522.7	32272.9	28003.6			67.594	58708	57074.6	41749.3	38037	35964.3	25771.1			67.594	100126	84980.6	120351	42685	64985.8	73036.6			67.594	101166	117447	102038	111439	112252	73355			67.594	70683.6	73182.6	82917.4	74697.5	61537.7	60473.1			67.594	108806	96148.7	79973.7
	67.49	92318.6	62506.6	112255	32568.3	32729.6	27867.4			67.49	59473.6	57846.2	42763.2	38001.1	36194.9	26121.5			67.49	101837	85818.1	122649	42669.9	65378	73814.3			67.49	101797	118708	103700	112180	113144	74098.7			67.49	71101.5	73509.1	84018.5	74860.9	62032.4	61390.4			67.49	109280	96733.7	80833.6
	67.386	93094.2	63558.8	113508	33102.4	33292	27845.9			67.386	61051.2	58975.6	43225.9	37863.7	36950.7	25913.9			67.386	102777	86882.9	123920	43553.6	66222.6	74351.5			67.386	102971	119954	104993	113400	114284	73773.2			67.386	72459.7	74385.2	84794.7	75738	62256.3	61304.9			67.386	110456	97012.4	81542.8
	67.282	94425.5	64147	114618	33454.9	33255.8	28186.8			67.282	61889.6	60409.4	44148.8	39235.9	36562.1	26699.3			67.282	104288	88700	125852	43851.5	66753.6	74466.2			67.282	104878	121415	105895	113887	115047	74607.9			67.282	73273.4	75639.4	85532.5	76275.6	63001.7	62027			67.282	111322	98345.2	82523.8
	67.179	95724.7	64393.2	115547	33707.2	33554.5	28569.1			67.179	63154.6	61197	44849.4	39277.7	37315.7	27263.5			67.179	106651	89812.6	127625	44472	67071.9	75512.9			67.179	105981	122610	107080	115555	115863	75622.8			67.179	73584.1	75915.4	86451.4	77074.3	63377.1	62881.2			67.179	112741	99174	83043
	67.075	95756.1	66062.9	116613	34471.6	33755.2	28409.8			67.075	63881.6	62211.7	45677.3	39197	37487.8	27328			67.075	107698	91165.1	129920	45013.3	68381.6	76212.2			67.075	106985	124191	108683	116059	116336	76551.4			67.075	74650.1	77166.8	86918.2	78111.6	64264.4	63397.7			67.075	113006	100204	83875.7
	66.971	97461.9	65245.3	117671	34335.6	33891.9	29613.6			66.971	65400	62930.1	46646.8	40100.8	37801.2	27387.7			66.971	109230	91955.5	130828	45594.1	69174.5	76376			66.971	108207	125195	109505	116343	117444	76860.9			66.971	74694.1	77495.8	88318.6	77990.4	64400	63663.7			66.971	114146	100844	85048.2
	66.868	98164.2	66155.2	118702	35068	34767.8	29274.6			66.868	66965.2	64288	47346.5	40663.8	37960.8	27706.3			66.868	109856	93351.9	133181	45785.9	69186.3	77157.7			66.868	109528	126111	111163	117430	117945	77599.3			66.868	76591	78862.8	88813.8	78884.7	65275.2	63936			66.868	114791	101791	85657.4
	66.764	99331.5	67663	119397	35752	35308.9	30223.1			66.764	67630.8	65123.6	47894.2	40614.1	38136.5	27777.8			66.764	112439	94516.8	134462	45878.2	70399.7	77830			66.764	110816	127704	112140	118055	119466	77970			66.764	77135.2	79451.7	90076.1	79386.3	65709.9	64684.8			66.764	116074	102918	86087.9
	66.66	99578.9	68163.6	121209	35146.5	35700.6	30442			66.66	68276	65910.6	48910.5	40542.2	38876.5	28149.5			66.66	112267	96159.1	136388	46778.7	70881.4	78258.2			66.66	112002	129129	113642	118693	120585	78837.7			66.66	77605.8	80276.3	90790.7	79975.4	65890.9	65192.1			66.66	117168	103482	87428.9
	66.556	100377	68502	122102	35700.6	36028.6	30648.3			66.556	69778.1	67389.9	49981.1	41221.4	39426.7	28161.4			66.556	114599	97089.5	138462	46339.9	70932.3	78997.7			66.556	113355	130631	115295	119931	120728	78913			66.556	78458.6	81124.5	91928.5	80374.5	66777.3	65638			66.556	118194	104561	88015.3
	66.453	102002	69718.2	123049	36790.4	36364.2	30848.2			66.453	71139.5	68113.7	50234.8	41480.5	39318.3	28778.5			66.453	115480	98243.4	139931	47255	72036.1	79717.5			66.453	115017	131872	116940	120464	121677	80404.5			66.453	79377.5	81484.1	92608.5	81349.2	67366.2	66401.7			66.453	119182	105437	89237.5
	66.349	102163	69798	123930	36434.4	36645.9	31088.6			66.349	71811.8	69383.5	51622.1	41866.2	39781.4	28518.3			66.349	117366	99195	141419	47996.3	72586.9	79954.3			66.349	116386	132799	118674	121566	122341	80669.7			66.349	80256.3	83026.7	93496.1	82255.4	67422.2	66819.8			66.349	119734	105972	89719.4
	66.245	103720	70887.6	125577	37586.4	36912.5	31705.1			66.245	73442.9	70156.6	52574.2	42600.5	39690.2	29392.1			66.245	118588	100657	143515	48685	73149.3	80595			66.245	117812	134824	120020	121937	123331	81526.3			66.245	81345.4	83655.8	94808.5	82421.4	68007.6	67582			66.245	121843	107201	90931.8
	66.141	104873	71565.2	126831	37622.8	37279	32496.5			66.141	73828.6	71936.4	52968.7	42423.2	39913.8	29117.4			66.141	120049	101623	145363	48955.6	73631.9	80869.1			66.141	118669	136208	120827	123036	123899	81592.2			66.141	82011.3	85121.7	95420	83357.4	68971.8	68362.1			66.141	123102	108094	91434.1
	66.038	105694	71965.8	127068	38259.9	37919.6	32531.1			66.038	74454.3	72695.1	53232	42839.5	41121.2	29241.7			66.038	121269	102998	146498	49169.9	74812	81617.7			66.038	120962	137696	122572	123508	124700	82350.6			66.038	82715	85706.1	96764.2	83807.8	68971.8	68691			66.038	123795	109293	92450.1
	65.934	106088	72451.1	129096	38589.2	38452.7	33527.7			65.934	76385.7	73677.6	54510.3	44074	40776.2	29910.3			65.934	122346	103852	147420	50026.8	75094	82256.6			65.934	122760	139002	124605	124774	125876	83620.5			65.934	83766.1	86240.2	98153.1	84836.5	69803.2	69186.6			65.934	124654	110007	93578.8
	65.83	107590	73551.2	129172	39196.8	38775.5	32726.8			65.83	76878.7	74565.3	54824.5	43857.7	41076.1	29598.1			65.83	124145	105729	149773	49922.3	75770.3	82869.2			65.83	124024	140498	125689	125685	126110	84160.9			65.83	84828	87707.6	98952.9	85116	70404.9	69627			65.83	125581	110739	93803.1
	65.726	107986	74353.6	130915	39147.3	39173	32972.3			65.726	78360.6	75826.6	55106.4	43851.7	41214.6	29881.2			65.726	125753	106874	151082	50475	75664.4	82781.1			65.726	125304	142665	127272	125913	127229	84645			65.726	85402.9	88213.6	99483.4	85581.4	70647	69474.9			65.726	126962	112424	94866.5
	65.623	108988	74738.5	132038	39962.7	39267.6	33868.8			65.623	79120.1	76542.8	56743	43874.2	41631.8	30511.4			65.623	126951	107972	152257	51075.9	76355.4	83818.2			65.623	126934	144037	128991	126584	127539	85366.2			65.623	86252	89170.2	100698	86060.4	71548.9	70216.5			65.623	127221	112902	95959.7
	65.519	110168	75343.1	132877	39771.2	39803.6	34107.4			65.519	79978.4	77052.4	57366.7	44707.8	41997.5	31157.8			65.519	127913	108643	153655	51764.5	77347.5	84893.5			65.519	128297	145332	131015	127008	128926	86354.8			65.519	87651.1	90159.2	101958	86545.3	72075.7	70861.3			65.519	128961	114220	96908.2
	65.415	110898	75729.8	134131	40369.2	40849.6	34143.4			65.415	80977.6	78566.1	57538.2	44926.2	42907.3	31409.6			65.415	129276	109730	155618	52325.3	77672.2	85177.3			65.415	130414	147249	132472	127736	129800	86492.3			65.415	88397.3	91183.3	103279	87726.5	72241	71642.3			65.415	130491	115160	97897.5
	65.311	111382	76277.8	133789	40980.9	40897.4	34929.4			65.311	81261.5	79312.2	58095	45515.7	43161	30829.5			65.311	131309	110157	157574	52110.9	78061.9	85595.8			65.311	132395	148805	134338	128284	129713	87229.3			65.311	89805.9	92375.8	104480	88780	73130.3	72395.6			65.311	131060	116201	98998.6
	65.208	112829	77381.9	136247	41299.5	41691.1	35506.5			65.208	82208.2	80388.1	59351	45304.5	43055.9	31443.5			65.208	131682	112520	158670	52679.2	79257.6	86331.6			65.208	133750	150924	136137	129559	130691	87917.7			65.208	90433.3	93506.7	105475	89157.6	73543.4	72767.7			65.208	133021	116833	99717.5
	65.104	113334	78482.5	137507	42364.3	41501.3	35808.7			65.104	83393.3	81461.3	59931.8	46729.1	43503.7	31795.1			65.104	133451	113343	159878	53110	80071.1	86686.5			65.104	135354	152535	137493	130055	131197	88260.9			65.104	91463.2	94155.8	106620	89787.5	74381.9	73154			65.104	133132	118365	100552
	65	114323	79110.8	137731	42221.1	42180.3	36280.4			65	84949	82309.2	60630	46165.6	43971.2	31617.1			65	134407	114226	161677	53584.9	80072.9	86871.2			65	136847	154311	139598	130463	132052	88984.3			65	92254.8	95131.2	107027	90321.2	74227	73812.3			65	135124	118591	101361
	64.896	114644	79495.3	138642	42826	42769.6	36398.4			64.896	85755.4	83097.5	61018.5	46260.6	43867.6	32296.7			64.896	135248	115484	162783	53921.9	80950.1	88560.9			64.896	138545	155863	141044	131623	133210	89211.2			64.896	93755.8	96038.1	108753	90877	74967.6	74301.6			64.896	135574	119869	102349
	64.793	116286	80225	140584	43138.7	43432.4	37166.3			64.793	86698.2	84472.5	61476.2	46975.1	44302.3	32919.3			64.793	136232	115863	164152	54523.7	81428.7	88120.3			64.793	139840	158099	142758	131913	133547	90256.8			64.793	95079.6	97370.1	109838	91518.8	75829.7	75264.5			64.793	136893	121275	103464
	64.689	116496	80867.1	140973	43689.6	43888.3	37080.9			64.689	86712.6	85556.5	62395.4	48076.7	45211.4	32871.6			64.689	137953	117926	165640	55003.9	82491.8	88720.2			64.689	142317	160173	144381	132725	133770	90943.8			64.689	95048.5	98570.6	111025	92055.2	76282	75387.8			64.689	138402	121867	104037
	64.585	117790	81933.3	141652	44544	44658.6	38334.1			64.585	87995.2	85636	63037.2	48031.8	45554.7	33148.3			64.585	138737	117564	167228	55534.5	82868.7	90152.2			64.585	143873	161335	146678	133574	135554	91850			64.585	95883.4	99971.2	111921	92520.1	77296.5	76221.1			64.585	139110	123294	105092
	64.481	119122	81749.1	142981	44242.7	44046.3	38126.9			64.481	88877.5	86651.3	63731.6	48422.6	45664.3	33133.3			64.481	140366	119130	168540	56083	83023.8	89654			64.481	145891	163499	148526	134237	135814	91421.7			64.481	97662.1	100596	113438	94085.4	77558.6	76805.8			64.481	140767	124067	106032
	64.378	119287	83160.3	144047	45300.9	45255.4	38662.3			64.378	90211.9	87415.7	64588.9	48805.8	46294.1	33416			64.378	141657	120508	169879	56575.5	84146.1	90661.4			64.378	147130	164548	149907	134650	136629	92634			64.378	98846.8	101509	114863	94161	77996.1	77196.3			64.378	141885	124808	107082
	64.274	120241	83761.3	145381	45574.9	45465.6	39369.4			64.274	91770.9	88471.1	65119.2	49511.8	46360.2	33843.2			64.274	142591	121489	171378	56702.1	84697.7	91196.1			64.274	148995	166872	152102	135265	136787	93364.8			64.274	99935.7	102355	115991	95149.2	78526.8	78203.3			64.274	142879	126216	108218
	64.17	121107	84053	146054	45703.5	45635.3	39347.1			64.17	91848	89968.7	66306.8	49442.5	46419	34179.7			64.17	144525	122115	172147	57369.7	84953.4	91563.2			64.17	150558	168276	153670	135979	137782	94077.2			64.17	100979	104080	117045	95631.8	79307.2	78188.6			64.17	144090	127213	109234
	64.066	121545	84781	147136	46902.5	45998	39996.8			64.066	92695.8	90502.1	66832.2	49438	46719.5	34391.3			64.066	144987	123475	173859	57453.8	85525.9	92384.9			64.066	152450	170147	155569	136709	138142	94684.8			64.066	101418	105082	118758	96501.1	80125.3	79162			64.066	145199	128184	109935
	63.963	123043	85661.1	147556	46651.5	46824.5	40580.5			63.963	93601.8	91186.8	67113.4	49827.7	47522.4	34247.5			63.963	145819	124302	174725	57948.3	86342.8	92662.1			63.963	154025	171620	156939	137576	139257	94620			63.963	103228	106703	119482	97724.6	80517.7	79971.2			63.963	146228	129191	110379
	63.859	124204	86818.1	149818	48090.1	48337.8	41021.6			63.859	93650.7	91815.8	67728.9	50304.3	47281.2	34747.9			63.859	146553	124828	176593	58879.7	86471.1	93426.5			63.859	155698	173681	159412	138277	139556	95501.4			63.859	104801	107314	120594	97884.5	81357.2	80475.4			63.859	147459	130956	111848
	63.755	124256	86784.2	150118	48340.8	48002	41959.9			63.755	95632.3	92889.3	68598.9	50121.4	47655.8	35271.5			63.755	147742	126260	178007	59459.7	86849.9	93326.1			63.755	156874	175130	161222	138757	140349	96329.5			63.755	105650	108735	122541	98292.7	81653.8	80945.6			63.755	148690	131440	113170
	63.651	125879	88127.7	151551	48808.4	49024.7	41852.8			63.651	96625.1	93760.3	69388.5	50478.2	48190.9	35291.5			63.651	149745	127544	179331	59407.9	87933.6	93910.1			63.651	158570	177201	162512	138919	141127	96815.9			63.651	106360	109513	123570	99121.1	82005.7	81111.1			63.651	149867	131885	114032
	63.548	126572	88786	151744	49671.7	48990.2	42473.4			63.548	97345.9	94953.3	69710.4	51808.6	48525.7	35064.6			63.548	151299	128861	180130	60088.9	88521.6	94635.2			63.548	160739	178960	164396	139689	141846	96858.3			63.548	108004	110919	125463	99480	82737.1	81616.4			63.548	151260	133713	114689
	63.444	127579	89362	153331	49963.9	49834.7	43714.1			63.444	98114.7	96044.1	71018	51601.5	48949.7	35703.9			63.444	151978	129238	181166	60551.1	88163.7	95586.9			63.444	162604	180624	165786	140133	142280	97681.4			63.444	109324	112323	126858	100695	83299.4	82723.5			63.444	152238	134310	115918
	63.34	128100	90050.6	154538	50634.8	50475.5	44271.6			63.34	98655.6	96807.4	71822.9	51618.2	49594.8	36070.3			63.34	152971	130044	182741	61193.9	89218.3	95892.4			63.34	163678	182627	168235	141031	143401	98211.6			63.34	110254	113604	128002	101345	83731.7	83028.9			63.34	153607	136179	116427
	63.236	128736	90607.2	155387	51785.9	51339.7	44617.7			63.236	99534.7	96967.5	72349.4	52725.5	49241.3	36051.8			63.236	153954	131102	184174	61942.1	89536.9	96664.5			63.236	165250	184069	169226	141798	143642	98889			63.236	111777	115228	129734	101813	84462.5	83647.5			63.236	154342	136769	117783
	63.133	130041	91440.8	156538	51670.1	52026.7	45063.6			63.133	100939	98243	72222.5	52800.8	49927.6	36461.8			63.133	155146	131854	184615	62159.7	90366.5	96782.5			63.133	167205	185604	170874	141564	144284	99184.1			63.133	113160	116674	130638	102586	84856.7	83931.1			63.133	155312	137574	118185
	63.029	131161	92065.5	157311	52554.8	52672.4	45694.7			63.029	101649	99094.8	72982.5	52775.1	50543.9	36783.2			63.029	156182	133142	185632	62280.7	91061.8	97101			63.029	168101	187649	172548	142917	144498	100061			63.029	114838	117592	132448	103177	85697.3	85191.4			63.029	156645	138698	119138
	62.925	131712	93324.1	158396	52691.7	53200.1	46267.8			62.925	102477	100635	74414.2	52999.1	50553.9	37437.7			62.925	156965	133932	187060	62891	91667.5	97758.9			62.925	170149	188737	174140	143344	145470	100459			62.925	115610	119042	134033	103919	85842.6	85578.8			62.925	157748	139911	120874
	62.821	131897	93728.9	159070	53448.8	53172.2	46950.8			62.821	103150	101209	74350.5	53842.8	50319.1	37076.7			62.821	157691	134897	188545	63205.1	92338	98409.5			62.821	171019	189580	175328	144336	146140	101130			62.821	116616	119882	135218	104290	86593.7	86045.1			62.821	159369	140195	121219
	62.718	132455	93743.7	160337	54074.3	54246	47796.3			62.718	103498	101830	75371.5	53759.4	50796.5	37884.1			62.718	158961	135391	189650	63883.3	92537	98515.8			62.718	171935	191968	177021	144482	146330	101814			62.718	118627	121629	137092	105654	87133	86642.6			62.718	160526	141450	122218
	62.614	134573	94849.8	161339	55039.6	54879.8	47946.1			62.614	105360	102548	76194.6	54567.9	52136.7	37497.2			62.614	159543	136568	190798	64457.1	93362.3	99473.7			62.614	174304	193042	178272	145247	147085	101994			62.614	119478	123302	138139	106030	87864.8	87061.1			62.614	161257	142067	123399
	62.51	134668	95370.4	162584	55754	55873.5	49056.1			62.51	106232	102921	76579.1	54968.2	51644.8	38115.8			62.51	161047	137567	191408	64411.5	93840.7	99716.3			62.51	175515	194662	179865	145375	147793	102832			62.51	121083	124618	139473	106543	88282	87312.1			62.51	162775	143695	124220
	62.406	135401	95930.5	162911	56430	56991.5	49994.9			62.406	106743	104589	77404.5	55172.6	52509	38587.2			62.406	161486	138384	192339	65346.8	94358.2	100510			62.406	176711	195690	181179	146403	148554	103292			62.406	122979	125952	141783	107102	88512.3	88207.3			62.406	163487	144390	124991
	62.303	136505	97376.1	164131	57632.8	57765.4	51283.3			62.303	107488	106392	77641	55370	52827	38148.2			62.303	162924	139301	194336	65440.6	95039	100760			62.303	177680	197080	182895	146877	149084	103688			62.303	124625	128068	143285	108354	89205.7	89246.4			62.303	165219	146041	126192
	62.199	137572	97185.5	165306	57687.6	58403.5	51704.5			62.199	108664	106031	78168.7	55606.7	52521.6	38565.2			62.199	163979	140133	194748	65952	95494.8	100895			62.199	179132	199254	184540	147010	149990	104483			62.199	126545	130298	145529	108638	90253.6	89601.5			62.199	165765	146751	127063
	62.095	138381	98471.3	165501	59060.5	58637.9	52691			62.095	108612	107318	78787.1	55633.3	52646.2	39389.4			62.095	164819	140560	195595	66422.7	96037.5	101468			62.095	180346	200224	185627	147848	149848	104689			62.095	127311	130959	147186	109464	90538.8	90020			62.095	167121	147718	128181
	61.991	139670	99349.8	167853	58914.5	59991.4	53319			61.991	110286	108145	79770.3	56031.6	52962.2	39801			61.991	165571	141928	197296	66879.2	96635.1	102355			61.991	181579	201661	187293	148149	150365	105545			61.991	129318	133099	148994	109896	91336.3	90782.7			61.991	167949	148377	129130
	61.888	139971	100001	167978	60792.6	60887.1	54019.7			61.888	111032	108594	80432.1	56815.9	53795.3	39396.1			61.888	166702	142348	198195	67511.4	96728.9	102454			61.888	183361	203011	187909	148539	150935	106188			61.888	130095	134607	150431	110310	91696.4	91715.9			61.888	168788	150216	129868
	61.784	140159	100430	169296	61304.5	61784.4	54879.7			61.784	112259	109362	81022.1	57069.1	54331.1	39726.9			61.784	168051	143661	199196	67362.3	97968.2	102766			61.784	183793	204269	189710	149365	151908	106430			61.784	132671	136491	152139	111504	92260.5	91650.8			61.784	169958	150554	130541
	61.68	143123	101499	169815	62638.2	63176.2	56427.2			61.68	112664	109962	81799.1	57054.1	54409.6	39852.7			61.68	168920	144210	199880	67962.1	97717	103584			61.68	185673	205649	190667	149837	152328	107263			61.68	134179	138108	154835	111993	92745.3	92666.7			61.68	171010	151551	131547
	61.576	143242	102310	171259	63419.7	63660.7	57102.8			61.576	114255	111809	82577.9	57437.7	54793.2	39735.3			61.576	169836	145524	201301	68914.2	98342.1	103692			61.576	186366	206942	192128	150146	152813	107698			61.576	135002	139690	156057	112022	93045.8	92934.7			61.576	172064	152882	132339
	61.473	144182	102811	171902	64035.5	64679	58428.8			61.473	114787	112149	83483	57961.9	55116.7	40499.7			61.473	171018	145659	202148	69006.4	98758.2	104351			61.473	187985	208261	193967	150866	153701	107789			61.473	137171	141320	157945	113246	93961.4	93428.3			61.473	173830	153790	133694
	61.369	145432	103738	173015	65488.1	66066.8	59870.4			61.369	115273	113171	83713.1	58443	55292.7	40435.1			61.369	171559	146850	203594	69096.5	99426.5	104547			61.369	188796	210222	194507	151200	154584	108255			61.369	139075	143220	159690	113730	94048	93932.7			61.369	174073	154497	134338
	61.265	145546	104239	174528	66456.1	67319	60829.3			61.265	116505	113924	84768.2	58710.9	55651.8	40805			61.265	172450	147519	204176	70306.1	100402	105173			61.265	190190	210750	196105	152232	154755	109235			61.265	141283	145193	161845	114329	94626.5	94864			61.265	175131	155645	135191
	61.162	146962	105487	175357	67171.6	68403.5	61425.9			61.162	117065	114699	85511.6	59260	55588.4	41757.2			61.162	173456	148907	205347	70648.7	101173	105749			61.162	191365	212251	197044	152905	155864	109777			61.162	142751	146642	164151	115016	95129.9	95035.9			61.162	176778	156539	136540
	61.058	148003	105691	176803	69121.4	69587.1	63565.4			61.058	117445	116001	86282.4	59949.6	55927.3	41799.6			61.058	174386	149079	206941	70923.5	101201	106186			61.058	191757	213124	198165	152911	155704	110348			61.058	144343	148893	165798	115344	95888.4	95374.9			61.058	177555	157630	137505
	60.954	148784	107182	176834	70282.7	71024.1	64621.7			60.954	118973	116701	86267.2	60021.8	56835	41839.8			60.954	175238	150380	207814	71325.4	101624	106633			60.954	193100	214346	199459	153059	156264	110508			60.954	145874	150459	167285	115677	96282.2	95709.5			60.954	179253	158637	138272
	60.85	148755	107947	178731	71367.8	72630.8	65950.8			60.85	120257	117755	87917.2	59966.2	56639.4	41440.2			60.85	176619	150882	208546	72045.5	102058	107379			60.85	194685	215141	200953	154212	156475	110898			60.85	148118	152776	169579	116505	96696.7	96873.9			60.85	179601	159615	139098
	60.747	151437	108638	179791	72777.1	73357.1	67500.8			60.747	121280	118660	88072.5	60532.4	57324	42302.2			60.747	177103	152450	209845	72483.5	102917	107829			60.747	196211	216933	201937	154361	157494	112009			60.747	150433	154748	172208	117411	97735	97303.1			60.747	181432	160564	140002
	60.643	151288	108755	180703	73908.1	75567.2	68846.5			60.643	121942	120020	89232.1	61084.8	57299.5	42483.5			60.643	178447	153030	210865	72660	103077	108356			60.643	196753	217716	202824	154644	158082	112112			60.643	152526	156274	173869	117872	98224.5	97727.5			60.643	182279	161693	140649
	60.539	152335	110514	181474	75426.5	77082.7	70685.2			60.539	122806	120854	89984.7	61246.2	57796.9	42650.6			60.539	178785	154008	211830	72940.9	104020	108415			60.539	197694	218879	204283	155613	158543	112170			60.539	153603	158017	175296	118113	98281.7	97981.6			60.539	183954	162633	141667
	60.435	153891	110534	183020	76952.5	77929.4	72138.6			60.435	124070	121287	90600	61334.5	58415.2	43062.5			60.435	180533	154771	212775	73897.3	104000	109676			60.435	198092	219678	205673	156129	159099	113263			60.435	155249	160096	177528	119093	98713.2	98370.4			60.435	184253	163774	142185
	60.332	154490	111807	183880	78422.2	80123.3	73859			60.332	124992	122447	91352.5	61927.9	58267.5	43522.4			60.332	181468	155840	213732	73676.9	104881	109858			60.332	199210	220996	206488	156398	159202	113678			60.332	157524	162658	180528	119443	99051.4	99235.7			60.332	185549	164918	143309
	60.228	155848	112339	184274	79369.3	82355.4	75869.8			60.228	126412	122774	92704.2	62231.6	58836.2	43264.3			60.228	182779	156449	214899	74453.4	104809	110053			60.228	200750	221697	207018	156406	160304	114037			60.228	159384	163943	182044	119880	99719.6	99168.3			60.228	186514	165316	144201
	60.124	156724	113179	185870	81165.4	83020.7	77646.7			60.124	126681	124304	93491.6	62239.3	58785.7	43578.2			60.124	183106	157188	215464	74858.9	105871	110177			60.124	201528	222459	208068	156923	160504	114874			60.124	161279	166367	184477	120503	100606	100178			60.124	187237	165972	145081
	60.02	157653	114459	187738	83064.7	85694.4	79189.7			60.02	128701	125273	93373.3	62373.8	59522	43702.4			60.02	184293	158748	217038	75740.1	106215	110620			60.02	201872	224105	209678	157492	161179	115345			60.02	163024	167801	186829	121096	100645	100300			60.02	187964	167203	145962
	59.917	158610	115733	187735	84641.6	86937.2	81562.9			59.917	128459	126043	94357.2	62803.7	59625.2	43981.6			59.917	184626	158896	217534	75943.6	106933	111537			59.917	203186	225014	210693	157736	161614	115893			59.917	164712	169828	188539	121535	100969	100831			59.917	189741	168037	147114
	59.813	159055	115974	188829	86854.6	89281.8	83879.3			59.813	129881	127226	95288.6	63699.2	59735.7	44338.1			59.813	185771	159604	218636	76213.6	107127	111540			59.813	204667	225541	211602	158207	161978	116180			59.813	166967	172211	190751	122347	101531	101341			59.813	191095	169017	148140
	59.709	160336	117458	190429	89167.2	91377.5	85927.2			59.709	130424	127902	96201.2	63599.9	60461.1	44798.4			59.709	187016	160298	219642	76901.3	107522	112062			59.709	205040	226679	212430	159236	162206	116798			59.709	169159	174449	192693	122580	101914	101844			59.709	191695	170212	149184
	59.605	161885	118578	191069	90884.5	93130.4	88746.2			59.605	131930	129022	96637.2	64094.8	60496.7	44626.7			59.605	187791	162261	220823	77263.1	108324	113134			59.605	206072	227714	213485	159742	162974	117633			59.605	170982	176678	196033	123074	102376	101803			59.605	192867	171502	149882
	59.502	163008	118889	191819	93212.7	95988.4	90383.7			59.502	133011	130364	97798.7	64446.7	60747.7	44817.2			59.502	188576	162453	221500	78041.9	108824	113189			59.502	207268	228877	215000	160310	163452	118063			59.502	173165	178703	197577	123344	102796	102492			59.502	194117	172059	150886
	59.398	163551	119647	193194	95176	97889.2	92561.4			59.398	134272	130495	98570.5	64256.6	61126.9	44879.2			59.398	189252	163531	222943	78647.2	109689	113335			59.398	208072	229770	215329	160093	164062	117847			59.398	175088	181063	200273	123802	103044	102794			59.398	195773	173091	152061
	59.294	164822	120680	193993	97115.8	100313	94770.3			59.294	134940	131910	99127.7	65166.5	61529.8	45880.5			59.294	190664	164047	224126	78880.1	109744	114021			59.294	209015	230460	217028	160648	164342	118766			59.294	177679	183566	202479	124559	103621	103855			59.294	195655	173683	152811
	59.19	166028	121646	195591	98845.5	102946	97843.7			59.19	135809	132713	100180	65043	61636.7	45507.5			59.19	191289	164915	224951	78853.9	109996	114252			59.19	209692	231249	217887	161388	164418	119596			59.19	179090	185390	205278	124837	103953	104152			59.19	197396	174935	153319
	59.087	166423	122227	196727	102098	104712	100407			59.087	136655	133994	101330	65811.7	62451.5	46514.6			59.087	191623	165715	225564	79537.7	110800	114597			59.087	210708	231947	219009	161412	165395	120127			59.087	181737	187609	207434	125282	104405	104655			59.087	198120	175808	154815
	58.983	168046	123330	197327	104532	107607	103352			58.983	138228	134762	101779	66043.3	62512.1	46437.2			58.983	193498	166655	226166	80367.6	111019	115651			58.983	211834	233189	219717	162427	166163	120482			58.983	183505	189153	208976	125689	104588	104685			58.983	199673	177068	155438
	58.879	168750	124539	199242	106344	109887	105743			58.879	139001	135765	102389	65843.1	62938.1	46515.3			58.879	194643	167075	227453	80477.1	111263	115670			58.879	212374	234135	221094	162441	166373	120090			58.879	185676	191749	211595	126081	105261	105158			58.879	200390	177914	156217
	58.775	170609	125325	200294	108983	112999	108815			58.775	139711	136747	103589	66946.2	63125.1	47046.2			58.775	194939	168269	228322	81514.8	112302	116267			58.775	212906	235096	221636	162912	166146	121451			58.775	186501	194064	213972	126599	105622	105527			58.775	200739	179119	157151
	58.672	170891	126779	201362	111365	115520	111479			58.672	141224	137861	104027	67374.7	63734.2	46774.4			58.672	195811	169696	230351	81520.5	112745	116550			58.672	214468	235563	222642	162540	166817	121361			58.672	189746	196587	216257	127236	105822	105976			58.672	202859	179576	158212
	58.568	172857	127871	202367	113764	118457	113758			58.568	141899	138848	105343	67499.6	63814.8	46925.1			58.568	196670	170054	230374	82122.3	112853	117198			58.568	215026	236766	223721	163151	167419	121924			58.568	191586	198078	218684	127656	106306	106619			58.568	203360	180686	158944
	58.464	173164	128388	203743	116784	120910	116699			58.464	143365	140033	105417	67203.3	63613.4	46932.6			58.464	198150	170765	231843	82725.1	113537	116917			58.464	216396	236996	224458	163781	167946	122498			58.464	193459	199992	220352	128049	106853	106546			58.464	204782	181950	159932
	58.36	174852	129497	204197	119704	123961	120112			58.36	144220	140959	106258	67817	64146.1	48127			58.36	198711	171689	231407	83083	114142	117675			58.36	217112	237747	225455	164048	168150	122842			58.36	195886	202044	222959	128515	106943	106951			58.36	205304	182532	160577
	58.257	175540	131175	205605	121554	126800	122957			58.257	144749	142689	107365	67831.8	64449	47954.2			58.257	199160	172167	233028	83793.2	114239	117786			58.257	217108	238707	226064	164586	168446	123513			58.257	197053	204910	224748	128854	107134	107472			58.257	206347	183329	161566
	58.153	176760	132232	206869	124741	129219	125251			58.153	145491	142997	108288	68932.3	64241.5	47743.1			58.153	200425	172831	234458	83678.9	115018	118282			58.153	217930	239361	227543	164892	169376	123494			58.153	199180	206402	226905	129415	107585	108282			58.153	207583	184627	162871
	58.049	178019	133099	207553	127519	133029	128771			58.049	146968	144062	108852	69064.5	65209.5	48729.1			58.049	201040	173487	234833	84603.3	115775	118560			58.049	219034	240494	227941	165535	169605	123846			58.049	200896	208859	229379	129521	108048	108298			58.049	208405	185387	163337
	57.945	179347	133898	208788	129696	134962	131816			57.945	148269	144741	109474	68876.5	65334.5	48985.7			57.945	202016	174740	235346	84919.1	115815	119132			57.945	220136	241229	229228	165516	170239	125279			57.945	203159	210903	231688	130170	108544	108756			57.945	209398	186149	164442
	57.842	181102	135070	210730	132879	138010	134793			57.842	149166	146716	110476	69357.1	65138.3	48767			57.842	202809	175791	236853	85247.5	116808	119682			57.842	220606	242096	229654	165643	169778	124916			57.842	204729	213587	233774	130596	108717	108996			57.842	210396	186721	165097
	57.738	181492	136461	212000	135603	141663	138042			57.738	150547	147218	111696	69916.4	65867.1	49225.3			57.738	204314	176035	237718	85798	117469	119963			57.738	221674	243141	230581	166247	170685	125832			57.738	207367	214617	236530	131017	108804	109778			57.738	211233	188174	166085
	57.634	182629	137111	212533	138763	144955	140722			57.634	150947	147839	112496	70267.4	66117	49042.4			57.634	204168	177125	238856	86790.3	116971	119915			57.634	222042	243229	231504	166518	170702	125747			57.634	208646	216845	238375	131327	108813	109561			57.634	212397	189032	166788
	57.53	184207	138794	214344	141758	146904	144437			57.53	152697	148985	113239	69870.6	65961.3	49757.5			57.53	206050	177610	239374	86537.3	117527	120411			57.53	223426	244169	232356	167128	171459	126200			57.53	210680	218922	240764	131216	109898	110335			57.53	213595	189843	167692
	57.427	185350	139048	215054	144718	150098	146909			57.427	153748	150257	114641	69873.9	66450.7	50102.2			57.427	206402	178718	240218	87525.7	118359	121120			57.427	224281	244042	233323	166960	171978	126984			57.427	212735	220523	242284	131895	109504	110296			57.427	214531	190495	168506
	57.323	186881	141210	217152	147420	154397	151514			57.323	154754	151792	115133	70551.3	67003.6	49594.9			57.323	207634	179184	240959	87924.9	118540	121416			57.323	225153	245816	234152	168097	172146	127208			57.323	214086	223289	245167	132223	110258	110670			57.323	215539	191367	170076
	57.219	188535	143087	218037	150861	156572	154456			57.219	155850	152971	116334	70503.9	67288	50230.3			57.219	208538	180592	242108	88353.3	119014	121398			57.219	225567	246669	234762	167979	172382	127712			57.219	216184	225056	246522	132369	110243	110840			57.219	216211	192911	170729
	57.115	189634	143907	218970	154231	160040	157184			57.115	156855	154676	117045	71143.9	67644.9	50604.9			57.115	209052	182055	242527	88867.2	119478	122042			57.115	226531	247191	235835	168295	172840	128216			57.115	218477	226424	248888	133330	110864	111252			57.115	217877	193244	171457
	57.012	190609	144669	220258	157087	164130	161225			57.012	157696	154942	117704	71511.9	67583.4	50736.8			57.012	210384	182135	243767	89629.5	120135	122625			57.012	226977	248228	236421	168445	173324	128823			57.012	219546	228324	250958	133872	111381	111473			57.012	218418	194143	172352
	56.908	191684	145928	222280	159400	166781	163562			56.908	159886	155622	118688	71941	68100.5	50669.3			56.908	211059	182765	243959	89440.7	120790	122666			56.908	228089	248796	237075	168719	173869	129042			56.908	221812	230358	252806	133880	111374	111737			56.908	219001	195212	173139
	56.804	193756	147362	223094	161634	169223	167466			56.804	160488	157046	119591	72367.6	68189.7	51528.7			56.804	211608	183400	245808	90586.8	121189	123784			56.804	228560	249146	238778	169185	174072	129506			56.804	223037	232435	254420	133621	111612	112234			56.804	220203	195825	174039
	56.7	194652	148753	225019	165724	172873	170113			56.7	161007	158223	120190	72791.7	68289.6	51748			56.7	212808	184767	246212	90730.9	121615	123101			56.7	228989	249524	239018	169653	174446	129799			56.7	224661	234205	256749	133952	111432	111777			56.7	221346	196349	175196
	56.597	196239	150785	225721	168026	176294	173231			56.597	162360	159656	121366	72634.7	69039.9	51857.9			56.597	213261	185849	246890	91135.3	121715	124180			56.597	230057	250557	239734	170015	174781	130234			56.597	226175	235913	258352	134311	111894	112788			56.597	222095	197316	175951
	56.493	197750	151569	227106	171136	179219	175615			56.493	163777	160210	122527	72827.9	69154.8	51706.5			56.493	214475	186591	247996	91937.5	122808	124501			56.493	230396	251112	240424	170321	175443	130723			56.493	228190	237979	260334	134822	112441	113212			56.493	223154	198575	176518
	56.389	198623	153400	228573	173773	182079	178997			56.389	164233	161081	123221	73745.7	69396.7	52042.6			56.389	215292	186913	249157	92069	122760	124715			56.389	231021	252090	241481	170408	175401	130778			56.389	229178	239566	262796	134468	112152	113007			56.389	224603	199148	177635
	56.285	201241	154518	230364	177302	185345	182208			56.285	165170	162352	124306	73436.4	69181.2	52230.1			56.285	216048	187693	249974	93302	123497	124855			56.285	232216	252858	242214	170648	176194	131433			56.285	231244	241708	264406	135153	112705	113650			56.285	225659	200268	178900
	56.182	202298	156122	231140	179887	188082	185652			56.182	166955	164101	125415	73507	70424.5	52733.5			56.182	216744	188331	250550	93380.7	123302	125300			56.182	232341	252858	242739	171097	176281	132268			56.182	233017	243498	266181	135545	113208	113584			56.182	225608	201499	179550
	56.078	203280	157043	232267	182229	191086	188306			56.078	167866	164833	125819	73983.2	69771.7	52408.1			56.078	217970	189725	251505	94095.3	124719	126464			56.078	233651	253736	243772	171402	176655	132560			56.078	234086	244420	268322	135837	113707	113915			56.078	227163	201672	180706
	55.974	205065	157690	234419	185635	194025	191665			55.974	169215	165962	127075	74456.1	70879.7	53144.7			55.974	218810	190068	252294	94900.8	125300	126066			55.974	234342	254024	244158	172217	176889	133039			55.974	236151	245916	269282	136277	113348	114103			55.974	228127	202718	181719
	55.87	206824	160086	234850	188585	197118	194974			55.87	170041	167181	127782	74697.9	70653.8	53405.2			55.87	219587	190954	252968	95225.4	125359	126836			55.87	235157	255038	245114	171856	177624	133477			55.87	237557	248014	270885	136373	113993	114498			55.87	229289	203759	182327
	55.767	207644	161321	237290	191854	199810	198444			55.767	171269	168248	128712	75035.1	71452.9	53633.3			55.767	220444	191952	254108	95728.3	126104	127073			55.767	235370	255988	246349	172104	177620	133756			55.767	238669	249559	273649	136347	113753	114912			55.767	230398	204690	183083
	55.663	209448	163664	238219	193562	203474	200091			55.663	172597	169000	129548	75177	70814.1	53846.2			55.663	221166	193276	254566	96637.3	125996	127249			55.663	236308	256312	246777	172407	177983	133504			55.663	240046	251456	274898	136972	114117	114635			55.663	231271	205755	184417
	55.559	211512	164664	240278	196425	205545	203091			55.559	173421	170156	130977	75401.3	71825.5	53360.8			55.559	221954	194161	255518	96879.7	126284	127565			55.559	236512	256853	247415	172712	178651	134621			55.559	241302	252594	276636	136952	114544	114886			55.559	231745	206156	184824
	55.456	212111	165742	241409	198906	208671	205833			55.456	174939	171545	130955	75649.1	71881.1	54230.3			55.456	223292	194521	256546	97192.8	127126	127808			55.456	236595	258009	248542	172851	178669	134481			55.456	243857	254637	278793	137437	115004	115713			55.456	232761	208147	185754
	55.352	214393	167534	242230	201507	211292	208619			55.352	175591	171905	132103	75736.8	71703	54075.6			55.352	223080	194828	256929	97692.5	127591	128404			55.352	237666	257881	248511	173315	179350	135383			55.352	244879	256494	280574	137495	114895	115611			55.352	233487	207851	186080
	55.248	215773	168867	243924	204116	213634	212147			55.248	176881	173726	133166	76130.3	72139	54454.3			55.248	224988	196058	258052	98314.8	128152	128848			55.248	238227	258687	249248	173752	179059	135687			55.248	246537	257985	281259	137542	115291	115995			55.248	234582	208963	187118
	55.144	216936	170607	245122	206532	216275	214429			55.144	177174	174442	134595	76797.3	72202.3	54624.6			55.144	225210	196949	258918	98968.5	128874	129300			55.144	239051	259137	250351	173778	179812	136103			55.144	247271	259107	283344	137804	115158	116197			55.144	234960	209706	188293
	55.041	218781	171621	246456	207930	218457	216383			55.041	178789	175846	134765	77134.2	72569.4	54550			55.041	225986	197462	259162	99584.1	129342	130141			55.041	239704	260020	250423	173987	180008	136136			55.041	248950	260638	284388	138049	115810	116280			55.041	236529	210320	188623
	54.937	220079	173350	248162	210107	221385	218864			54.937	180060	177185	135976	76397	72982.4	54796.1			54.937	226612	198438	260202	100048	129152	129663			54.937	240477	260927	251522	173815	180378	136523			54.937	250060	261942	286135	138098	115112	116440			54.937	237443	211558	189713
	54.833	221435	174857	249606	212947	223161	220684			54.833	181730	178002	136612	77078.2	73181.2	54342.2			54.833	227980	199436	261482	100648	130242	129740			54.833	240847	261218	252040	174729	180555	136748			54.833	251925	264266	287200	138489	115418	116588			54.833	237815	212211	190869
	54.729	221621	176064	250853	215274	226182	223797			54.729	182419	179124	137948	76860.3	73577.4	55138.9			54.729	229241	200457	262315	101528	130375	130897			54.729	241159	261444	253044	174648	181078	137459			54.729	253010	265114	288850	138953	115694	116893			54.729	238533	213226	191917
	54.626	224245	177385	252448	216908	227913	226303			54.626	182891	179701	138328	77570.5	73422.2	55205.6			54.626	229134	200937	263220	101648	130876	130965			54.626	241920	261995	253570	175265	181149	137661			54.626	254157	265762	290792	138875	115842	116982			54.626	239641	214160	191706
	54.522	225547	179218	254471	220563	229905	227833			54.522	184090	181643	139546	78136.6	74497.8	55874.5			54.522	230270	202303	263390	102485	131371	131590			54.522	242528	262010	254329	175855	181414	138051			54.522	255047	268236	291963	139325	116785	117489			54.522	240332	214520	192848
	54.418	226997	180458	255271	221608	232588	230349			54.418	185024	182175	141160	77736.9	73946.3	55821.6			54.418	231023	203102	264939	102480	131741	131762			54.418	242409	263025	254687	175387	181488	138653			54.418	257454	268926	293484	139780	116580	117906			54.418	240901	215682	193873
	54.314	229141	181541	257415	223722	235331	233089			54.314	185928	182790	141475	78131.3	74367.5	56143.4			54.314	231849	203638	265363	103673	131940	132492			54.314	243421	263729	255335	175876	182182	139258			54.314	257557	270813	295089	139367	116169	117576			54.314	242673	216115	195025
	54.211	229402	182717	258606	225642	237327	235210			54.211	187232	183606	141850	78930.6	75041	56340.5			54.211	232465	204607	266061	103667	133237	132695			54.211	244015	263575	256138	176150	182095	139176			54.211	258351	271480	296208	139474	116448	117939			54.211	243659	217023	195713
	54.107	231500	184776	259997	227492	239115	236940			54.107	188472	184650	142636	78846.1	74860.6	56874.2			54.107	233062	205373	266505	104638	133117	132944			54.107	244489	263524	256823	175985	182271	139311			54.107	260186	272494	297807	140131	116388	117836			54.107	244498	218098	196466
	54.003	232833	185245	261817	229374	241310	239767			54.003	190358	186326	144395	78793.9	74384.2	56614.6			54.003	234142	205888	267913	105023	133352	133356			54.003	245456	264206	257251	176352	182884	139428			54.003	261163	274270	299629	139643	117211	118011			54.003	244687	218652	197673
	53.899	234258	186457	262802	231692	243235	240846			53.899	190866	187064	144945	79419.8	75461.1	57267.4			53.899	235521	207280	268306	106144	134896	133755			53.899	245879	265113	257638	176494	183293	140044			53.899	262829	275726	300748	140666	117219	118338			53.899	245941	219135	197928
	53.796	235440	188130	264206	234172	244997	243222			53.796	192684	188271	145831	79729.2	75469.6	56949.4			53.796	236209	207807	269050	106625	134915	134042			53.796	246106	265225	258584	177225	183359	140141			53.796	263505	277002	302089	140325	117363	118319			53.796	246196	220438	198817
	53.692	236383	189354	265479	234956	246839	244860			53.692	192876	189909	146468	79813.8	74824.8	57363.3			53.692	237049	208291	269465	107174	135837	134260			53.692	246872	266552	259215	177376	183667	140445			53.692	264388	277923	303226	140489	116938	118448			53.692	247472	221231	200311
	53.588	238014	190074	266357	236597	248379	246056			53.588	194329	190009	147314	80230.3	76072.7	57199.5			53.588	238027	209654	270615	107656	135485	135224			53.588	246674	266430	259669	177321	183997	141154			53.588	265598	279093	304565	140611	117302	118924			53.588	248298	221939	200496
	53.484	239474	191097	267833	238682	250481	248443			53.484	195044	192092	147959	80481.1	76410.3	57022			53.484	238614	210788	271635	108421	136294	134981			53.484	248055	266819	260144	177698	184052	141436			53.484	267189	281094	305462	140714	117727	118301			53.484	248939	222684	201277
	53.381	241130	193183	269698	239512	251858	250723			53.381	195324	192867	149331	80458.1	76482.7	57603.2			53.381	239978	211321	272122	108806	136992	135539			53.381	249094	267332	260580	177800	184919	141603			53.381	268474	282466	307021	140882	117458	119113			53.381	249655	223601	202695
	53.277	241992	194753	270918	241376	254074	252712			53.277	196770	193248	149888	81184	76616.4	57394.6			53.277	240310	212621	272859	109083	137325	135631			53.277	249046	267834	261164	178070	184572	142215			53.277	268813	282963	308282	140459	117806	118904			53.277	250769	224235	202887
	53.173	243503	195413	271634	242909	254561	253323			53.173	197978	194610	150972	81339.2	76800.6	57735.6			53.173	241207	213346	273935	110010	137974	136220			53.173	248940	268114	262206	178194	184615	142731			53.173	270006	284405	309786	140977	118260	119375			53.173	251235	224728	203673
	53.069	244517	196013	272780	244178	256566	254467			53.069	199387	195668	151678	81128.2	77064	57656.3			53.069	242016	213822	274545	110262	138453	136076			53.069	249728	268345	262273	178197	185047	142437			53.069	270963	285411	311262	141735	118189	119517			53.069	252454	225420	204552
	52.966	245512	198027	273647	244955	258192	256143			52.966	200022	196411	152266	81476.5	77625.6	58429.9			52.966	242739	214907	275076	110962	138318	137200			52.966	249710	268630	263150	177947	185678	143466			52.966	272561	287054	312235	141499	118618	119545			52.966	253160	226664	205218
	52.862	247054	199051	276173	246285	258939	257704			52.862	200825	197883	153109	81755.5	77498.2	59166			52.862	244249	215276	275733	111524	139348	137457			52.862	250151	269037	264019	178624	185513	143655			52.862	273351	287648	313242	141928	118737	119703			52.862	253499	226748	205891
	52.758	248923	200217	277092	247237	261118	259498			52.758	201997	198421	153986	81687.6	77472.3	58485.8			52.758	244537	216742	277161	112266	139642	137867			52.758	250976	269656	263969	178607	185631	144197			52.758	274835	288977	314480	141926	118818	119842			52.758	255182	227510	207222
	52.654	249243	200857	277708	249152	261852	260955			52.654	203323	199679	155023	81925.9	77486.6	58533.7			52.654	245300	217667	277998	112972	140067	137532			52.654	251863	270950	264705	178826	186586	144193			52.654	275034	290268	315270	141693	118850	119826			52.654	255793	228499	207875
	52.551	250172	202148	279356	250117	262415	262313			52.551	204169	200472	156032	82169.9	77300.1	59560.9			52.551	246420	218673	278314	113302	141144	138831			52.551	252302	270209	265010	178846	186227	144724			52.551	276525	292172	317196	142299	119217	119946			52.551	256692	228961	208759
	52.447	251776	202978	280277	250988	263760	263062			52.447	205201	201718	157165	82331.6	78238.7	58780.9			52.447	247623	219648	279924	114300	141160	138375			52.447	252720	270687	265876	179076	186434	144967			52.447	278226	292866	318186	142095	119047	120053			52.447	257190	229573	209449
	52.343	251775	204083	281994	251995	265179	264352			52.343	205970	202652	157705	81883.4	78578.3	59516.5			52.343	248224	220597	280589	114626	141515	139370			52.343	253320	271072	266640	179685	187065	145033			52.343	278586	293770	319312	142837	119245	120363			52.343	258148	230688	210168
	52.239	253815	204765	282573	253836	265770	265652			52.239	207199	203910	158290	82711.8	78556.6	60068.4			52.239	249073	221422	281128	114818	142525	139539			52.239	252888	271108	266960	179711	186777	145796			52.239	279732	295148	320316	142232	119253	120494			52.239	258689	230969	211240
	52.136	254786	205122	284493	254201	267154	266717			52.136	208504	204729	159479	83348.6	78416.4	60184.4			52.136	250216	222769	281555	115398	143194	139476			52.136	253562	272590	267138	179710	187320	145429			52.136	280838	296173	320917	142474	119215	119708			52.136	259483	232611	212154
	52.032	255531	207013	284150	254893	268351	268246			52.032	208851	205550	160889	83319.6	78613.4	59988.7			52.032	251211	223773	282816	115993	142996	140604			52.032	254348	272526	267768	179668	187321	146193			52.032	280788	296981	322665	142523	119648	120573			52.032	260248	232579	213195
	51.928	256307	207076	285618	256100	269194	268636			51.928	210138	206802	161106	83348.8	78623.3	60482.7			51.928	252155	225172	283332	116609	143881	141011			51.928	254651	273365	268168	180140	187458	145863			51.928	282542	298073	323766	142817	119742	120599			51.928	261166	234402	213059
	51.824	257760	208545	286597	256171	270644	269661			51.824	210950	207942	161866	83635	78941.8	59885.8			51.824	252638	225744	284272	117406	143945	141258			51.824	254749	273533	268646	180395	188195	146586			51.824	283132	299239	324727	142950	119726	120559			51.824	262376	234272	213971
	51.721	258284	209825	288034	257340	270945	270782			51.721	212193	209152	162592	83756.2	79380.1	60338.2			51.721	254477	226795	285095	117818	145306	141063			51.721	255439	274185	269343	180491	187883	147227			51.721	284771	300292	326054	142872	119889	120713			51.721	262305	235411	215062
	51.617	259423	210833	288654	258305	271607	272070			51.617	213538	209225	163569	84132.5	79337.2	60669.1			51.617	254499	227821	285645	118299	145261	141678			51.617	255490	273504	269795	180777	188190	147946			51.617	285385	301552	327191	142779	119916	120993			51.617	264178	235575	215987
	51.513	260624	211648	289406	259156	272408	272870			51.513	213818	210484	164629	84413.1	79574.2	60782.6			51.513	255805	229443	286998	118946	146098	142322			51.513	255705	274238	269950	180925	188476	147718			51.513	286239	302522	328155	142805	119637	121081			51.513	264312	236268	216740
	51.409	260965	212201	290357	259464	272886	272658			51.409	214680	211376	164741	84541.4	80505.6	60789.2			51.409	256180	229349	287445	119662	146090	142612			51.409	256320	274448	270380	181102	188564	147964			51.409	287436	303617	329008	143314	119670	121137			51.409	264529	237304	217059
	51.306	261487	213130	291619	259736	274126	273739			51.306	215656	212335	165792	84843.7	80143.9	61345.2			51.306	258769	230772	288637	120787	146881	143117			51.306	257132	275073	270994	181275	188648	148075			51.306	287972	304217	330292	143037	120021	121391			51.306	266048	238159	218269
	51.202	262801	213425	291858	260419	274631	274927			51.202	217401	213035	166664	84721.8	81035.5	60930.7			51.202	258283	231918	289463	120528	147485	143243			51.202	257217	275257	271048	181659	189137	148490			51.202	288469	305405	331063	143239	120300	121373			51.202	266863	237629	219059
	51.098	263113	214946	292364	261152	275007	275539			51.098	217579	214080	167565	85118.9	81009.9	61243.2			51.098	258981	233203	289772	120611	147423	143820			51.098	257346	274888	271791	180770	189045	148701			51.098	289402	306260	331843	142999	119998	121446			51.098	266962	239317	219805
	50.994	264636	215316	293486	261524	276147	276264			50.994	219111	215859	168895	85036.4	81129.8	61891			50.994	259730	233804	291159	121472	148117	144399			50.994	258680	275450	272234	181434	189043	149199			50.994	290359	307377	332953	143434	119870	121217			50.994	268123	240617	220750
	50.891	265175	216215	294798	262948	276388	276797			50.891	219664	216158	169488	85467.2	81417.9	61284.4			50.891	261741	235330	291790	122021	148441	144080			50.891	258933	276271	272866	181363	190009	148870			50.891	291469	308672	334449	143897	119834	121602			50.891	268970	241208	221277
	50.787	266232	216704	295156	262383	277090	277360			50.787	220940	217134	169742	85625.7	81015.2	62139.1			50.787	262063	236180	292526	122524	149183	144864			50.787	258806	276616	272872	181838	189479	149409			50.787	292153	309303	334921	143405	120243	121404			50.787	269205	241368	221955
	50.683	266558	217491	295595	263547	277592	277810			50.683	221769	217258	170802	86118.1	81677.9	61741.9			50.683	263476	237506	293472	122580	150093	145348			50.683	258943	275911	273419	181803	189898	149616			50.683	292915	309930	335946	143623	120385	121889			50.683	270747	242223	222438
	50.579	266851	218526	296580	263686	278076	278960			50.579	222438	219557	171902	85914.1	81193.1	62092.7			50.579	264731	238946	293575	122960	150003	145304			50.579	259389	277492	273326	182378	189847	150314			50.579	294222	310570	336511	143549	120303	121987			50.579	270472	242763	223051
	50.476	267673	218883	297289	264148	278699	278971			50.476	224060	220343	172505	86118.7	81524.2	62411.5			50.476	265513	239200	294911	123827	150484	146680			50.476	259224	277173	273867	182437	190297	150741			50.476	295297	312587	338497	143876	120444	122147			50.476	271623	243244	224063
	50.372	268455	220778	298657	264774	279066	279966			50.372	224459	221045	174093	86362.8	81798.4	62422			50.372	266536	241053	295821	124029	150038	146743			50.372	259743	277752	274727	181858	190566	150731			50.372	295416	313348	338677	143653	120533	121896			50.372	271988	244405	224908
	50.268	269458	220623	298800	264822	279755	280967			50.268	225300	221815	174422	86671.7	81450.2	62982.6			50.268	267555	241660	297036	124392	151029	146830			50.268	260364	277647	275122	182523	190646	150843			50.268	295892	313906	339746	143642	120657	122043			50.268	272741	244199	225789
	50.164	270236	222079	299694	265055	279559	280060			50.164	226117	222931	175219	87207.3	82252.6	62759.3			50.164	268303	243385	297478	124907	151627	146987			50.164	260283	277554	275704	182481	190551	151243			50.164	297125	314450	340205	143965	120488	121924			50.164	273586	245305	226841
	50.061	270329	222563	299893	265824	279844	281820			50.061	227309	223018	175520	87423.6	82630.3	63804.2			50.061	269564	243696	298240	124984	152168	147743			50.061	261142	277999	275639	182940	190974	151570			50.061	297614	315654	341904	144420	121167	122490			50.061	273943	245874	226658
	49.957	271375	222691	300254	266165	280444	282005			49.957	228454	224418	177238	87568.7	82668.5	63496.5			49.957	270250	245098	299027	125783	152580	148053			49.957	260925	277792	276407	182315	191110	151778			49.957	299083	316591	342246	144197	120789	121832			49.957	275672	246656	227981
	49.853	272217	223744	301902	265774	280994	281846			49.853	229341	225205	178285	87310.7	82988.1	63190.3			49.853	271225	246269	300239	126497	153061	148353			49.853	261499	278031	276727	182656	191331	151823			49.853	298662	317827	343130	144112	120971	122075			49.853	276042	247286	228402
	49.75	271842	224321	301642	266312	281286	282182			49.75	229831	226469	178780	87462	83112.5	63650.4			49.75	272100	247125	301178	126776	153231	148653			49.75	261222	278750	277525	183133	191412	151779			49.75	300203	318523	344683	144024	121389	122354			49.75	276796	248068	230078
	49.646	272685	224847	302098	266440	281620	282895			49.646	230589	227196	179841	87905.8	83476.3	64175			49.646	273649	248214	302175	127511	153884	148908			49.646	261818	278897	277205	182827	191269	152403			49.646	300903	319199	345222	144115	121100	122357			49.646	277677	248695	230624
	49.542	273863	225606	302867	266639	282190	283316			49.542	231822	227633	180745	87727.6	82852.6	64281.7			49.542	274259	249281	302900	126767	154430	149236			49.542	262238	279395	277602	182975	191465	152340			49.542	301263	319219	345854	144664	121032	122410			49.542	277455	249096	230779
	49.438	273820	226324	303106	266766	280792	283630			49.438	232727	229022	181274	87958	83631.9	64507.1			49.438	275155	250559	303621	127597	154476	149802			49.438	262347	279627	278217	183007	191542	152557			49.438	301632	320772	346699	144325	121460	122049			49.438	278099	249951	231462
	49.335	274605	227412	303089	266822	281160	284413			49.335	233966	229696	182662	88026.7	83791	64062.1			49.335	276545	251265	303859	127818	155104	149379			49.335	263205	279990	277949	183402	192316	152735			49.335	303236	322149	347391	144146	121862	122631			49.335	279298	250311	232258
	49.231	275447	227600	303663	266781	281499	284121			49.231	235300	231144	182814	88627.7	83742.8	64694.8			49.231	278044	252338	305116	128429	155034	149576			49.231	263389	279361	278208	183016	192008	152625			49.231	303271	322297	348374	144114	121042	122384			49.231	279358	251687	232811
	49.127	275480	228160	304420	267111	282070	284518			49.127	236362	231934	183907	88478.8	83823.5	64784.4			49.127	278383	253738	305159	128875	155624	150361			49.127	262971	280188	278939	183497	192193	153336			49.127	304072	323224	349014	144190	121391	122555			49.127	280541	251679	234197
	49.023	276231	228759	305102	267388	282446	284473			49.023	237258	233171	184851	89077.9	84602.6	64552.2			49.023	279790	254776	307266	128956	155931	150128			49.023	263579	280169	278758	183719	192385	152939			49.023	305665	323798	349864	144627	122076	122752			49.023	280797	252482	234422
	48.92	276828	229353	305353	267025	282151	285012			48.92	237466	233670	184963	88979.1	84295.1	64779.1			48.92	280366	255732	307629	129463	155974	150632			48.92	264311	280432	279305	183664	192137	153931			48.92	305843	325219	351013	144070	121439	122717			48.92	282048	252773	235038
	48.816	277064	230077	305773	267546	282304	285559			48.816	239141	234077	186647	89245.5	84964.8	64690.5			48.816	281117	256554	309400	129378	155856	151295			48.816	264275	280940	280088	184141	192043	153710			48.816	306526	325802	351567	144645	121686	122867			48.816	282415	253561	236046
	48.712	277074	230694	306012	267708	282401	285077			48.712	239830	235743	187058	89409.3	84685.1	64968.3			48.712	282062	257454	310023	130164	156666	151421			48.712	264816	280518	280030	183535	192042	154051			48.712	307431	327232	352710	144274	121651	122960			48.712	282941	253872	237021
	48.608	278213	231739	305699	267714	282418	285416			48.608	240328	236606	189002	89616.4	84916.5	65128.9			48.608	283217	259068	311115	130668	157025	152044			48.608	264729	281169	280945	184266	192733	154445			48.608	307988	327533	353583	144547	121663	122864			48.608	283479	254607	237345
	48.505	278677	232223	306760	267473	282583	286026			48.505	241902	238415	189603	89823.7	85440.8	65634.1			48.505	284408	259682	311254	130378	157614	151684			48.505	265192	280954	280638	184293	192341	154568			48.505	308486	329044	353568	144244	121578	122527			48.505	284588	255752	237982
	48.401	278808	232339	307809	268137	282432	285672			48.401	242859	239294	190030	90173.2	85416.7	65628.6			48.401	285249	260449	312128	130684	157934	152277			48.401	265424	281416	281145	183997	192792	154851			48.401	310420	329507	355320	144754	121518	123023			48.401	285248	256393	239102
	48.297	279259	233415	307258	267154	282008	285887			48.297	243574	239703	190986	89651.1	85134.4	66098.8			48.297	286336	261624	313555	130720	157897	152591			48.297	265260	281475	281424	183876	193148	155452			48.297	310261	330303	355489	144217	121913	122642			48.297	285653	256850	239862
	48.193	279796	233627	307651	267452	282104	286380			48.193	244642	240785	191919	90028.4	85711.4	66337.4			48.193	286716	262740	314180	131354	158330	152966			48.193	265598	281761	281532	184003	193182	155515			48.193	310679	330757	356361	144974	122013	122807			48.193	287154	256618	240233
	48.09	280030	234112	307962	267428	283092	285452			48.09	245862	241547	192199	90300.3	86329.6	66412.9			48.09	288030	263696	314990	131664	158435	153131			48.09	265548	282019	282391	184427	193160	155720			48.09	311270	330950	357045	144534	121658	122281			48.09	286924	258208	241136
	47.986	281428	234592	309025	266713	282775	286005			47.986	246342	242511	193973	90658.4	85306.1	66427.1			47.986	289093	265108	315319	132412	158604	153067			47.986	265782	281861	282551	184779	193779	155509			47.986	312021	331970	358319	144621	121898	123001			47.986	288274	258418	241759
	47.882	281695	234174	308828	267065	282391	286465			47.882	248027	243183	194703	90943.5	86001.8	66778			47.882	290033	265035	316750	132170	158927	153357			47.882	266356	282480	282075	184101	193396	156150			47.882	312932	332906	358104	144409	121872	122867			47.882	287778	258594	242286
	47.778	281293	235796	309681	267355	282234	285657			47.778	248166	244733	196080	91121.3	86484	67012.6			47.778	290228	266464	317353	132497	159288	153213			47.778	266014	282849	282552	184862	193788	156155			47.778	313081	333359	358552	144563	122103	122764			47.778	288738	259100	243524
	47.675	280979	236483	309318	266922	283098	285985			47.675	249133	245217	196400	91235.9	86503.2	66450.1			47.675	291536	267195	318077	132905	159295	153222			47.675	266310	282820	282996	184327	193554	156279			47.675	314063	334026	359474	144319	121728	122801			47.675	289054	259929	243552
	47.571	281792	236319	309629	267469	281970	286383			47.571	250546	246410	197648	91488.8	86680.4	66561.2			47.571	292869	268114	318410	132704	159799	153692			47.571	266682	282669	283346	184706	193482	155940			47.571	314037	335186	360317	144461	122143	122937			47.571	290211	260353	244667
	47.467	282574	236600	310196	267512	282418	285802			47.467	251152	247225	197905	91395.7	86620.8	67179.6			47.467	293116	269043	318966	133069	159637	154128			47.467	266891	282616	283100	184421	194233	156399			47.467	314830	337133	361914	144819	122202	122693			47.467	290307	261925	245122
	47.363	282065	237837	310522	266728	282739	286032			47.363	252322	248150	199450	91979.8	86764.2	67507.4			47.363	293943	269561	319812	133782	159836	154883			47.363	266470	282966	283323	184490	194228	157571			47.363	315783	337345	361991	144863	122078	123094			47.363	291024	261224	245695
	47.26	283614	238057	310372	266315	281910	286058			47.26	253421	249254	200326	92237.5	86609.3	67262			47.26	294739	270531	320867	133829	160534	154398			47.26	267301	282975	283125	184756	193964	157035			47.26	316636	337295	363135	145145	122286	123338			47.26	291695	262164	246506
	47.156	283032	238366	310523	266823	282099	285716			47.156	253692	249521	201647	91944.2	87347.2	67193.5			47.156	295037	272014	321769	133944	160320	154739			47.156	266907	282791	284437	184781	194514	157060			47.156	317119	338214	363525	144290	121813	123035			47.156	291991	262840	246915
	47.052	283733	239287	310748	266570	282010	286210			47.052	255453	250915	202273	92377.2	86799.4	67274.4			47.052	296455	273066	322352	134301	160810	154783			47.052	267506	282906	284366	184825	194333	157948			47.052	317800	339130	364660	144941	122091	123591			47.052	293151	263284	247778
	46.948	284096	239476	311415	267039	281784	286103			46.948	256109	252342	203251	92759.2	87496	67698			46.948	296985	273462	322514	134453	160925	155706			46.948	268004	283443	284864	184591	193882	157576			46.948	318630	339648	364497	144583	121872	123195			46.948	293660	264149	248433
	46.845	284042	239213	311593	266130	281999	286068			46.845	257191	253151	204288	93034.4	87388.6	67969.8			46.845	297720	273917	323454	134400	161401	155190			46.845	267319	283379	284519	185044	194366	158396			46.845	318620	339695	365233	144697	122462	123115			46.845	294277	264225	249074
	46.741	284422	240021	311155	265637	281615	285911			46.741	258668	253467	204659	93043.7	88116.4	68095.8			46.741	298647	275026	324316	135264	161507	155857			46.741	267933	283537	284608	184994	194921	157970			46.741	319091	340719	365928	144796	122207	123461			46.741	295036	264818	249879
	46.637	284945	240483	311342	266296	281558	285906			46.637	258794	255508	205590	93074.9	87548.8	68250.9			46.637	299591	275938	324911	135124	161668	155383			46.637	267946	283714	285316	184747	194804	157966			46.637	319733	341322	367268	144789	122278	123547			46.637	295407	265904	249878
	46.533	285896	241433	311183	265590	281975	285997			46.533	260146	255799	207152	93451.8	88730.9	68431.9			46.533	300794	276904	324888	135703	161430	155384			46.533	268330	283922	285044	184708	194765	158527			46.533	320700	342671	366890	144704	122306	123033			46.533	296302	266147	250318
	46.43	285289	240728	312177	265548	281425	285703			46.43	260572	257114	208183	93310.7	88307.2	68680			46.43	301143	277172	325589	135145	161432	156091			46.43	268241	283343	285419	185564	194983	158135			46.43	320784	342597	368485	144895	122299	123059			46.43	296103	266976	251611
	46.326	285574	241679	311996	266017	280908	285791			46.326	262470	257837	209065	93797.8	88588.7	68841.5			46.326	301694	278489	327059	135680	162001	156074			46.326	268113	283794	285322	184919	194925	158684			46.326	321443	343330	369150	144291	122388	123056			46.326	296771	267792	252364
	46.222	285969	242659	312244	265409	281608	285429			46.222	263305	259465	210613	93890	89114.2	68766.5			46.222	302876	279035	327684	136250	162102	156167			46.222	268730	283835	286103	185019	195345	158455			46.222	321791	344038	369921	144483	122198	122814			46.222	298337	268241	253236
	46.118	286066	242833	312633	265331	281165	285040			46.118	263807	260141	211092	93533.2	89066.3	68865			46.118	302561	279655	327675	136610	162048	156541			46.118	268386	283704	285554	185093	195332	158743			46.118	322348	344842	370277	144388	122472	123314			46.118	297865	268806	253526
	46.015	286885	242839	312389	264902	280771	285791			46.015	265733	261472	211573	94171.6	89675.5	69112.1			46.015	304157	280560	328183	136533	162582	156189			46.015	268570	284419	285852	184957	195381	158938			46.015	323105	345239	370886	144412	122079	123050			46.015	298804	268403	254646
	45.911	286957	243828	312985	264721	280249	284553			45.911	265975	262424	212912	94334.3	89298.9	68550.7			45.911	304480	281269	328768	136729	162551	156322			45.911	269281	284267	286392	185529	195484	158777			45.911	323127	345901	370985	144513	121956	123152			45.911	299494	269205	255294
	45.807	287192	242925	313039	265263	280107	285276			45.807	267461	263050	213549	94627	90140.3	69225.9			45.807	305663	282185	329569	136766	162660	156475			45.807	268490	283949	286053	185501	195208	159072			45.807	324619	346774	371528	144430	121785	122833			45.807	299909	269700	255793
	45.703	287188	244286	312431	264281	280002	284955			45.703	268937	264668	214682	94456.2	89825.7	69826.6			45.703	305168	282824	330262	136985	162168	156743			45.703	269674	283791	286263	185266	195357	159008			45.703	324776	347026	372403	144508	122556	123015			45.703	300417	270867	256008
	45.6	287811	244474	312709	264341	280368	285337			45.6	269798	265298	215805	94559.8	89931.1	70009.8			45.6	307066	284165	330785	137237	162769	157390			45.6	268893	284200	286971	185270	195598	159546			45.6	324840	347918	372948	144001	122145	123387			45.6	300468	270915	256401
	45.496	287416	244312	312766	263944	279916	285047			45.496	270662	266012	217427	95590.8	90071.7	69778.5			45.496	306907	284243	330880	137015	163055	157297			45.496	270040	284455	286650	186077	195442	159879			45.496	325494	348793	373687	144459	122730	122771			45.496	301591	271635	257228
	45.392	287827	245626	313352	263919	280245	284955			45.392	271502	267014	218071	95198.8	90157.6	70516.2			45.392	308032	285541	332174	137926	163123	157046			45.392	269678	284054	287287	185454	195888	159939			45.392	326495	349192	374610	144772	122182	123391			45.392	302384	272527	258617
	45.288	288396	245586	313471	263752	280378	283816			45.288	272856	268135	218829	95417.4	89822.8	70521.5			45.288	308419	285263	332421	137144	163143	157557			45.288	269568	284454	287269	185226	195663	160170			45.288	326441	349727	375301	145156	122663	123464			45.288	302259	272673	258764
	45.185	287859	246708	313898	263509	278739	284086			45.185	273180	269352	219187	95364.2	89994.6	70077.9			45.185	309106	286142	333209	138061	163287	157380			45.185	269212	284617	287160	185957	195536	160291			45.185	326551	350457	375129	144174	122592	123396			45.185	302743	272883	259113
	45.081	288854	246680	313436	263663	279135	284439			45.081	274620	269833	220373	96157.3	90793.4	70402.5			45.081	309947	287359	332950	137809	163958	157182			45.081	270178	284277	287808	185735	196053	160124			45.081	327742	351463	375704	144755	122683	123141			45.081	303661	273905	259806
	44.977	288786	247330	313602	262613	279042	284165			44.977	274848	270933	221211	96031.8	90698.5	71015.5			44.977	310670	288092	333226	138442	163362	157679			44.977	270451	284287	287858	185097	195703	160380			44.977	328054	351605	376502	144007	122542	122826			44.977	304031	273664	260671
	44.873	288831	247485	313652	263228	279033	284193			44.873	276132	271636	222055	95860.1	91090.4	71077.2			44.873	310406	288543	334090	138034	163714	157530			44.873	270703	285154	287531	185850	195484	160946			44.873	328488	352488	376492	144499	122485	123225			44.873	304546	274329	261224
	44.77	289259	247212	313872	263096	278638	282861			44.77	276514	272540	223002	96126	91031.5	70915.4			44.77	311360	288612	334866	138538	163405	156874			44.77	269946	284171	287889	185693	195498	160770			44.77	328789	353799	377772	144272	122490	122917			44.77	305014	274582	262005
	44.666	288991	247681	313041	262398	277942	283702			44.666	277932	273407	223766	96519.2	91137.4	71089.1			44.666	311754	290107	334680	138875	163826	157900			44.666	269654	284885	287966	185274	195666	161037			44.666	329713	353406	378456	144435	122316	122959			44.666	305606	275166	262087
	44.562	289734	248221	314052	262222	278433	283074			44.562	279243	275120	224866	96160.6	91443.2	71561.7			44.562	312927	290586	336018	138813	163732	157905			44.562	270266	284453	288279	185398	196265	160868			44.562	329941	353628	378498	144441	122092	123107			44.562	306120	275475	262524
	44.458	289231	248314	314076	261510	278306	282756			44.458	279948	275247	225424	96394.8	91883.8	71531.9			44.458	313293	291565	335748	138782	164096	157610			44.458	270156	284205	288681	185629	196244	160855			44.458	330609	354764	379373	144321	122748	123716			44.458	306618	276350	262944
	44.355	289255	249425	313317	261634	278098	283306			44.355	281089	276565	226030	97447.3	91813.3	71871.6			44.355	313062	292218	336551	139417	163858	158498			44.355	270576	284521	288150	185461	196122	161642			44.355	330586	355010	379739	144310	122254	123392			44.355	306306	276987	263750
	44.251	289710	249016	313809	261773	277263	283354			44.251	281551	277028	227071	96518.8	91769	72194.7			44.251	313622	292930	336590	139471	163816	158018			44.251	270358	284122	287792	185301	195850	161780			44.251	331859	355661	380042	144377	122142	123214			44.251	307222	277123	264393
	44.147	290184	249117	314384	261326	276543	282690			44.147	282215	277434	227701	97278	92005.7	71156.2			44.147	314316	293126	336879	139666	164334	158065			44.147	270330	284605	288411	185604	196126	161518			44.147	332257	356432	381538	144540	122758	123413			44.147	307527	277179	265043
	44.044	289392	249464	313437	261445	276743	282532			44.044	282532	278640	228674	97347.5	91448.4	72448.1			44.044	314977	293637	337230	139444	164131	158058			44.044	270114	284412	288995	185477	195827	161392			44.044	331887	357215	381079	144146	122305	122921			44.044	307704	277602	265601
	43.94	289772	249554	313806	261164	276840	281175			43.94	284643	279377	229293	97552.2	92322.4	71432.6			43.94	315519	294803	337540	139815	164019	157575			43.94	270714	284642	288884	186014	195956	161356			43.94	331906	357649	381959	143965	122577	123118			43.94	308931	278273	265811
	43.836	290231	250224	313234	260776	276581	281743			43.836	285373	280405	230380	97348.8	92678.4	72130.7			43.836	316143	294792	338151	139848	164614	157846			43.836	271434	284627	288630	185321	196480	161501			43.836	332947	357762	383048	144738	122395	123298			43.836	309277	278731	266383
	43.732	290532	250863	313609	259992	276575	282027			43.732	285843	281103	231007	97165.3	92507	72019.3			43.732	316854	295495	337819	140189	164218	158145			43.732	270569	284526	288909	185602	195913	162704			43.732	333915	358641	382685	144097	122498	123291			43.732	309549	279344	266435
	43.629	289885	250887	313200	259978	276052	281612			43.629	286001	281272	231505	98260.3	92563.7	72284.2			43.629	316177	296094	338411	139740	164005	158166			43.629	270337	284672	288930	185586	196456	162262			43.629	334008	359204	383628	144197	122542	122882			43.629	310261	279109	267315
	43.525	290579	251075	313163	259578	275595	281298			43.525	286562	282564	232331	97767.9	92433.4	72444.7			43.525	317800	296776	338584	140008	163912	158415			43.525	270626	284268	288769	186063	195926	162579			43.525	334725	359824	383692	144142	122332	123033			43.525	310359	280243	267306
	43.421	290549	251078	313704	260267	275108	280888			43.421	288202	283372	232493	98173.9	92556.5	72583.8			43.421	317915	297620	339319	140780	164772	158015			43.421	270099	284537	288652	185478	196225	162459			43.421	335000	360471	384572	144213	122430	123005			43.421	310948	280666	268113
	43.317	291257	251736	313216	259563	275477	280607			43.317	288835	284142	233233	97889.7	92472.1	72632.8			43.317	318558	297438	339843	140583	164439	158503			43.317	270301	284398	288605	185907	196480	162752			43.317	335353	360989	385546	143884	122460	122680			43.317	311352	280627	268906
	43.214	291186	251616	313280	259528	275044	280598			43.214	289498	284985	234900	98946.7	93092.1	73252.9			43.214	319212	299013	339760	140842	164927	157986			43.214	271023	285011	289162	185488	196561	162636			43.214	335491	361080	385871	143906	122573	122955			43.214	312242	281114	269293
	43.11	291467	252148	313471	258853	274701	279522			43.11	290285	285512	235614	98806	93247	72721.6			43.11	319213	299025	340152	140685	164653	158239			43.11	270809	284116	289370	185349	196340	162806			43.11	335852	361663	385986	143978	122589	122678			43.11	311999	281338	270124
	43.006	291107	252246	313528	258114	274796	280034			43.006	291056	286433	236195	98415.7	93586.3	73136.9			43.006	319794	300483	340846	141218	164900	158601			43.006	270680	284380	289528	185311	196219	162372			43.006	336488	362363	385603	143637	122372	122760			43.006	312127	281898	270258
	42.902	290626	252560	313179	258859	274356	280200			42.902	292055	287377	237160	98828.7	93585.4	73270.1			42.902	320245	300782	341363	141046	164529	158145			42.902	270701	283979	289293	185798	196236	163214			42.902	336761	363017	386595	143437	122363	122819			42.902	313531	281870	270762
	42.799	291127	252432	313542	257847	273949	279337			42.799	292990	287835	237637	98762	93953.4	73329.9			42.799	321020	301007	341528	141289	165119	158050			42.799	270056	285406	289230	185806	196484	162810			42.799	337229	363486	386967	143831	122245	122994			42.799	313076	282380	272023
	42.695	291198	252619	312924	258408	273649	279782			42.695	293385	288297	238003	98797.4	93233.9	73164.1			42.695	321271	301526	341253	141592	164986	159062			42.695	270720	283883	288939	185427	196292	163359			42.695	337626	364560	387848	143881	122440	123056			42.695	313903	282779	271677
	42.591	290661	253463	313169	257758	274069	279055			42.591	293949	289150	238595	98180.3	93425.4	73542			42.591	320952	302054	341727	141340	165065	158385			42.591	270218	284320	289559	185810	196503	163107			42.591	337470	363858	387950	143779	122352	122862			42.591	313740	283880	272240
	42.487	290358	253710	311953	257267	273107	279641			42.487	294805	289953	239321	99352.6	93901.6	73562.8			42.487	321819	302050	341533	141591	165186	158736			42.487	270773	284151	289244	185160	196735	163314			42.487	338230	365180	388350	143863	122702	122706			42.487	314509	283839	273285
	42.384	291046	253211	312901	256680	272878	278934			42.384	294625	290755	239604	99185.1	93985.5	73232.1			42.384	321729	303220	342134	141428	164917	157915			42.384	270412	284307	289627	185668	196693	163387			42.384	339174	365129	388539	143422	122051	122352			42.384	314436	284231	273377
	42.28	291017	254048	312623	256918	273544	278204			42.28	295294	290366	240356	99535	93878.5	73850.5			42.28	322882	304175	342131	142004	165400	158280			42.28	270779	284020	289574	185482	196690	163623			42.28	339262	365722	389482	143441	122012	122767			42.28	315200	284527	273860
	42.176	291566	253986	312218	256328	273049	278402			42.176	296708	290926	240450	99156.2	93865.2	74011.1			42.176	322786	304500	342267	141751	165028	157753			42.176	269800	283774	289222	185307	196138	163707			42.176	339837	365717	390218	143410	122129	123135			42.176	315414	284622	274062
	42.072	291174	254366	312762	256272	272133	277882			42.072	296970	292132	241170	99410.4	94077	73737.6			42.072	322921	304661	342632	141523	164806	158492			42.072	270784	283697	289480	185342	196341	164179			42.072	339968	366600	390300	143323	122356	122306			42.072	316041	285342	274798
	41.969	291226	254425	311440	255976	271935	277759			41.969	297627	292911	242237	100063	94961.6	73751.4			41.969	323661	305220	342939	142371	164991	158203			41.969	270821	284150	290149	185149	196856	163628			41.969	340701	367772	390334	143094	121787	122811			41.969	315751	285560	275103
	41.865	291935	254413	311779	255259	271962	277704			41.865	298150	293399	242659	99773.2	94569.2	73714.6			41.865	323300	305518	343253	142303	164944	158243			41.865	270548	283840	289702	185720	196130	164461			41.865	341067	367529	391102	143075	122404	122331			41.865	316410	285397	275683
	41.761	291140	254373	311526	255453	272313	277192			41.761	298954	293940	243199	100005	94621.6	73913			41.761	324176	306334	342937	142546	164857	158504			41.761	270287	283906	289875	185380	197230	164091			41.761	340598	367797	391684	143456	121783	122896			41.761	317183	286197	275509
	41.657	291312	254285	311783	255746	271691	277371			41.657	298669	294574	243586	99729.6	95005.6	74369.1			41.657	325004	306878	343172	142829	164669	158338			41.657	270373	283590	289734	185305	196502	163905			41.657	340815	368666	391988	143079	122284	122512			41.657	317012	286216	276102
	41.554	290770	254976	311561	255781	271781	276715			41.554	299276	295096	243647	100505	94561.6	74338.7			41.554	324970	307075	343737	142761	165002	158090			41.554	270978	284072	289573	185363	196661	164233			41.554	341269	368679	392688	143566	122390	122471			41.554	317353	287071	276705
	41.45	291799	255530	311354	254938	271434	276788			41.45	300768	295420	244566	99948.1	94364.8	74398.6			41.45	325663	307451	343790	142379	165088	158547			41.45	270351	284250	289262	185717	196286	164782			41.45	341627	369608	392777	142838	122050	122368			41.45	317978	287426	277953
	41.346	291087	255168	311212	254639	270486	276905			41.346	301022	296041	244767	100468	94953.1	74459.4			41.346	325292	308258	344362	142878	165309	159062			41.346	270653	283296	289771	185421	196613	164681			41.346	341869	370010	393193	143285	122109	122517			41.346	318435	287449	278169
	41.242	291502	255186	310998	255101	269936	275986			41.242	301587	295874	245738	100773	94834.3	74508.2			41.242	326516	308113	344334	143119	165230	158124			41.242	270705	283166	289696	185196	196121	164759			41.242	342651	370746	393418	143141	122390	122682			41.242	318824	287701	277996
	41.139	290923	256385	311114	254188	270390	276452			41.139	302192	296824	245898	100827	95050.3	74577.4			41.139	326131	309286	344535	142913	165479	158342			41.139	270650	283763	289655	185591	196324	165056			41.139	342721	370476	393810	142805	121888	122768			41.139	318938	288359	278805
	41.035	291386	256124	310672	253810	270311	276202			41.035	302725	297047	246905	100413	95275	74673.2			41.035	327132	309407	344771	142869	165185	158643			41.035	270291	283070	290032	185675	196460	164878			41.035	342962	371448	394055	142959	122151	122689			41.035	319278	288584	279151
	40.931	291633	256122	310706	253534	270509	275795			40.931	302655	297824	247384	100493	95143.9	74620.2			40.931	326442	310815	345167	143008	165480	158265			40.931	270288	283248	289443	185713	196639	164453			40.931	342947	371669	394409	142865	122259	122525			40.931	319819	288960	279196
	40.827	291164	256494	310827	253530	268967	275909			40.827	303742	298742	247825	100870	94277.1	75027.5			40.827	327368	310601	345302	142985	164758	158886			40.827	270332	283272	289352	185304	196668	164902			40.827	343412	372543	395382	142802	122197	122239			40.827	319570	289164	279842
	40.724	291390	256611	310180	253326	269408	275290			40.724	304729	298817	247841	100757	95324	74901.6			40.724	327399	310575	344953	143155	164939	158234			40.724	270592	282875	289763	185388	196438	164544			40.724	343280	372685	395373	142576	121871	122320			40.724	320247	289813	279922
	40.62	291370	257026	309804	252626	269115	274423			40.62	304374	299103	248320	100769	95571.2	74908			40.62	327374	311659	345369	143130	165130	158333			40.62	270205	283241	290044	185608	196616	164692			40.62	343489	372984	395491	142883	121729	122318			40.62	320134	290086	280440
	40.516	291065	256419	309802	252838	268848	274218			40.516	305205	299409	248702	100655	95732.2	74780.8			40.516	328242	312192	345060	143696	165112	157995			40.516	269884	282841	289915	185572	196601	164608			40.516	344115	372362	396082	142332	121972	122029			40.516	320654	289318	280998
	40.412	291483	257003	309446	252611	268430	274761			40.412	305096	300526	249344	101101	95632.8	75280.9			40.412	328485	312425	345190	143801	165293	158326			40.412	269541	283082	289530	185148	197079	164997			40.412	344940	373241	396262	142631	122069	122341			40.412	321073	290182	280914
	40.309	291218	257292	309585	252700	268721	274277			40.309	305486	300399	250198	101322	95635.2	75468.4			40.309	328620	312599	346063	144076	164764	159134			40.309	270403	282630	289089	185450	196955	164789			40.309	344125	373691	396862	142586	121911	121916			40.309	321674	290307	281741
	40.205	291290	257163	309271	252558	267844	273441			40.205	306206	300070	250574	101133	95868.9	75300.1			40.205	328492	312823	345433	143809	165142	157789			40.205	270132	282603	289660	184930	196889	165552			40.205	344994	374239	396794	142717	122032	122509			40.205	321670	290379	282324
	40.101	290657	257370	309479	251730	268687	272971			40.101	306428	301273	250581	101353	96231.6	74951.3			40.101	328568	313495	346289	143810	165656	157727			40.101	270560	282316	289242	184638	197023	165321			40.101	345236	374880	397104	142453	121821	121720			40.101	322428	290899	282226
	39.997	289918	257122	309481	251696	268164	274187			39.997	307134	301779	251632	101150	95785.5	75102.2			39.997	329270	314066	345956	144233	164694	158434			39.997	269796	283009	289638	184989	196613	166118			39.997	345548	375064	398242	142081	122037	121850			39.997	322002	291105	282811
	39.894	290849	257853	308561	251380	267766	272970			39.894	307639	302204	251141	101356	96487	75282.1			39.894	329393	314656	346227	143847	165079	158858			39.894	269487	282497	289711	184902	196721	165397			39.894	346212	374921	397635	142235	121636	122057			39.894	322570	291689	282434
	39.79	290875	257849	308690	251412	267970	273457			39.79	307596	302468	251810	101471	95997.3	75455.1			39.79	329884	314798	346592	144653	165057	158113			39.79	270096	282107	289314	185016	196543	165457			39.79	346341	375776	398364	142408	121555	121849			39.79	321973	291396	282918
	39.686	290889	257707	308273	250890	266868	273068			39.686	308352	302810	252733	101872	96134.6	75657.9			39.686	330407	315821	345857	144218	165092	158113			39.686	270028	282369	288986	185612	196503	165293			39.686	346203	375818	398581	142159	121674	121971			39.686	322827	291126	283506
	39.582	291206	257719	308862	251012	266697	272807			39.582	308363	303293	252316	101569	96186.8	75715.7			39.582	330282	316658	346061	143874	164964	158014			39.582	270063	282516	289495	185206	196899	165870			39.582	346971	376988	399276	142205	122219	122181			39.582	323848	292276	283815
	39.479	290330	258043	308044	250562	266496	272822			39.479	307901	303208	253079	101590	96281	75509.2			39.479	330727	316607	346317	144684	164863	157941			39.479	269834	282752	289243	184970	196652	165568			39.479	347193	376647	399119	142013	121929	121578			39.479	323542	292492	284162
	39.375	290856	259022	308330	250478	266130	272553			39.375	308844	303491	253385	101894	96064.3	75957.7			39.375	330418	316663	346630	144381	165299	157543			39.375	269402	281825	289268	185007	196187	165574			39.375	347085	377578	399580	142206	121300	121671			39.375	322936	292768	284955
	39.271	291034	258610	307966	249621	266233	271936			39.271	310220	304474	253769	101710	96587.1	76204.1			39.271	330830	317312	346574	144762	164702	158192			39.271	269579	281722	288854	184699	197247	165684			39.271	347753	377301	400007	141697	122102	121647			39.271	323705	293172	285206
	39.167	290256	258089	307715	250153	266052	272514			39.167	310053	304100	254106	102287	96302.7	75949.8			39.167	331285	316962	347178	144537	165049	157625			39.167	269536	281522	289619	185050	196515	166061			39.167	347724	378199	399885	141992	122144	121727			39.167	323817	291956	285343
	39.064	290088	259486	307199	249160	266279	271152			39.064	310073	304308	254821	101976	96267.8	76017.4			39.064	331399	317638	346563	144876	165774	157706			39.064	269713	281823	289078	185031	196922	166238			39.064	348133	378148	400635	141804	121760	121706			39.064	324550	293285	285578
	38.96	290361	259162	306726	248949	265957	271091			38.96	309894	305075	255360	102331	96734.7	75939.3			38.96	331828	318364	347018	145174	164825	158400			38.96	268868	281482	289277	184841	196959	166623			38.96	348888	378931	401055	141883	121989	121719			38.96	324520	293837	286095
	38.856	290502	259319	306543	248837	265412	271193			38.856	310900	305495	255289	102162	96424	75920.7			38.856	331992	318779	347204	145281	165501	157997			38.856	269787	281156	288805	184803	196573	166203			38.856	348588	379546	401374	141976	121475	121841			38.856	325295	293805	285908
	38.752	290571	259001	306327	248358	265607	270779			38.752	310780	305813	255227	102260	96909.8	76059.9			38.752	332114	319273	346643	145298	164048	158015			38.752	269451	281144	289074	184276	196842	166621			38.752	348505	378558	401667	141436	121579	121705			38.752	324561	294137	286144
	38.649	289184	258664	306249	248351	264856	270641			38.649	310325	305836	255310	102046	96894	76169.2			38.649	332268	319168	347134	145139	164650	157153			38.649	269327	281202	288709	184274	196875	166651			38.649	348854	380196	401727	141657	121816	121855			38.649	324514	294104	286993
	38.545	290174	259444	305628	248174	264331	270541			38.545	312044	305807	256007	102522	96597.2	75906.1			38.545	332407	319466	346704	144655	164746	157791			38.545	268786	280867	288903	185164	196416	166639			38.545	348915	380087	402367	141477	121685	121579			38.545	325183	294525	287241
	38.441	289903	259041	306054	248037	264671	269509			38.441	311280	306724	256266	102447	97103.4	76728.8			38.441	332213	320765	347347	145609	164530	157386			38.441	268635	280727	288991	184721	196605	166911			38.441	349685	380240	402081	141713	122054	121524			38.441	325746	294406	287146
	38.338	288937	259682	305461	247724	263772	269968			38.338	311561	306943	257330	101930	97170.7	76266			38.338	333263	320377	347491	145315	165115	157752			38.338	268740	281225	288421	184544	196738	166516			38.338	349049	380466	402390	141594	121791	121479			38.338	325929	294975	287664
	38.234	289906	259372	305401	247476	263927	269992			38.234	311883	307329	257022	102253	97101.3	76811.5			38.234	333060	320823	347618	145381	164453	157131			38.234	269188	280684	288445	184586	196585	166568			38.234	350007	381218	402870	141460	121397	121225			38.234	326151	294677	288235
	38.13	289494	259553	305209	246965	263678	269536			38.13	313129	307027	257458	102496	96784.4	76459.3			38.13	333060	321303	346715	145084	164055	157417			38.13	268802	280783	288188	184713	196366	166885			38.13	350129	381204	403107	141682	121578	121486			38.13	326073	295506	287764
	38.026	289892	259670	304956	247222	263104	269192			38.026	312489	306796	257327	102601	96610	76580.9			38.026	333353	321079	347421	145615	164501	157536			38.026	268488	280791	288553	184716	196358	166616			38.026	350416	382018	403911	141935	121939	121359			38.026	326664	295287	288264
	37.923	289159	259541	304692	246948	263259	268898			37.923	312704	307173	258019	102427	97236	76613.9			37.923	333383	321938	347314	145407	164006	157723			37.923	268543	279446	288242	184276	196635	166620			37.923	350593	382060	403335	140891	121580	121255			37.923	326846	295461	289000
	37.819	289721	260073	304890	246524	262343	269135			37.819	313673	307287	258387	102860	96847.4	76605.6			37.819	333606	322649	346913	145051	164411	157605			37.819	267916	280377	288189	184749	196624	166062			37.819	350583	382903	404394	141703	121934	121504			37.819	326878	295660	288817
	37.715	289253	259845	303782	245858	262821	268598			37.715	313103	307650	258220	102411	96908.7	76806.6			37.715	333057	322144	346931	145678	164316	157331			37.715	268487	279711	287877	184177	196321	166747			37.715	350493	382936	403949	141091	121660	121099			37.715	326587	295594	289381
	37.611	288700	259940	304616	246298	262653	267949			37.611	313952	308719	258420	102681	97675.9	76565.3			37.611	333808	322343	347119	145986	163906	157370			37.611	268414	279980	287824	184332	196271	167401			37.611	351154	383131	404164	141085	121427	121005			37.611	326953	295600	289435
	37.508	289343	260201	304190	245533	261997	267902			37.508	313858	308617	258664	102524	97418.4	77257.1			37.508	334139	322962	347098	146009	164281	157478			37.508	267696	280216	288276	184707	196006	166775			37.508	352264	383669	404197	140547	121618	120819			37.508	327377	296669	290018
	37.404	288646	260131	303676	246367	262596	268371			37.404	314173	308634	259314	102488	97069	76991.6			37.404	334257	323827	347247	145934	163988	157088			37.404	267932	280372	288189	184527	196663	166998			37.404	351597	383883	404766	140780	120774	120998			37.404	327808	296268	289812
	37.3	288546	260272	302654	245366	262334	267535			37.3	313710	309190	259317	103080	97179.3	77021.6			37.3	334409	323679	346925	146447	164016	156929			37.3	267686	279835	287615	184376	196435	167163			37.3	350918	383946	404276	141023	121432	120777			37.3	326879	296437	290712
	37.196	288851	260053	303297	245307	262319	267039			37.196	315044	309113	259536	102714	97183	77449.6			37.196	334145	324219	347643	145729	163979	156852			37.196	268472	279268	287959	184130	196298	167082			37.196	351915	384177	404963	140850	121979	121015			37.196	328057	296743	290524
	37.093	288870	260002	302811	244610	261483	267304			37.093	314997	308980	260121	102702	97176.9	76743.7			37.093	334897	324713	346967	146084	163960	157143			37.093	268315	279541	287761	184355	196505	167155			37.093	351190	383843	405487	140840	121343	121199			37.093	328396	296455	291130
	36.989	288483	260171	302219	244462	261805	267512			36.989	315102	308709	260176	102832	97152.3	76967.7			36.989	334368	324415	347413	146137	164102	157505			36.989	267511	278954	288096	184348	196447	167059			36.989	352035	384848	405796	140858	121625	120621			36.989	327959	296140	290228
	36.885	288073	260728	302699	245235	261458	266684			36.885	315010	309493	260930	102977	97614.9	76775.6			36.885	335073	325697	347258	146124	164361	156453			36.885	267805	278901	287909	184030	196132	167001			36.885	352166	385215	405290	140837	121412	120546			36.885	328537	297254	291614
	36.781	287450	259741	302300	244316	261278	266199			36.781	315280	309710	260813	102744	97289.4	76955.1			36.781	334163	324924	347309	146193	163928	156592			36.781	268100	278970	287104	184346	195867	166750			36.781	351854	384985	406077	140578	121326	121212			36.781	327983	297350	291705
	36.678	288656	260543	301420	244306	260967	266019			36.678	315949	309824	260698	103178	96895.7	76661.6			36.678	335193	325931	346241	146713	163804	156602			36.678	267564	278544	286962	184284	196331	167308			36.678	352560	385550	405991	140747	121360	120816			36.678	328667	297558	291161
	36.574	288045	260842	301753	244197	260480	266082			36.574	315928	309941	261369	102983	97432	77033.2			36.574	334804	325988	347551	146578	164171	156825			36.574	266568	278255	287436	184610	196140	167234			36.574	352932	386203	406054	140574	121301	120669			36.574	328453	297485	291991
	36.47	287529	260225	301232	244138	260544	265718			36.47	316310	310296	262448	103096	97036.3	77059.9			36.47	335660	325670	347373	146395	164031	156674			36.47	267128	278774	287276	184202	196091	167385			36.47	352610	386005	406624	140845	121322	120410			36.47	328739	297565	291838
	36.366	287243	260564	300648	243608	259763	266269			36.366	316362	309969	261521	103071	97304.5	77070.5			36.366	334518	326053	347274	146659	163751	156370			36.366	267183	278645	287122	184240	196503	167493			36.366	352842	386120	407032	140193	121218	120921			36.366	328452	298184	292142
	36.263	287619	260333	301555	243213	259828	265478			36.263	316376	310758	261143	103010	97380.3	77374.8			36.263	335578	326519	346881	146530	164496	156593			36.263	267486	277982	286874	184404	196099	167806			36.263	354077	386111	407005	140211	121154	120996			36.263	329068	297829	292011
	36.159	287046	260521	300247	242988	259958	265521			36.159	315409	310906	262113	103053	97604.7	77506.7			36.159	335056	326794	346968	146868	163811	156110			36.159	266264	277694	286530	184063	196255	168300			36.159	353380	387127	407402	140680	121295	120623			36.159	328870	297546	292394
	36.055	286578	260690	300237	243182	258540	265236			36.055	316577	310530	263012	103372	97201	77222.7			36.055	335811	326617	347409	146905	163878	156515			36.055	267322	277576	287090	184267	196158	167739			36.055	353480	387544	407136	140346	120968	120255			36.055	328896	298643	293030
	35.951	287131	260694	299428	242525	258754	264562			35.951	316993	310930	261946	103120	97540.9	77351.1			35.951	335649	327399	346835	147040	163424	155906			35.951	266765	277025	286686	183816	196406	167665			35.951	354050	387306	407782	140406	120935	120423			35.951	329275	298180	292221
	35.848	287201	261453	299682	242887	259503	264737			35.848	316926	311180	262237	103349	97573.9	77263.6			35.848	335528	327514	347254	146884	163845	156466			35.848	266398	277733	286406	184165	196165	167984			35.848	354364	387370	407778	139693	120411	120474			35.848	329658	298162	293547
	35.744	287184	261088	298828	242285	258891	264914			35.744	316562	311381	262443	103145	97705.2	77841.5			35.744	336290	327963	346426	147055	163749	156036			35.744	265992	276930	285766	183825	196211	168077			35.744	354250	388277	408308	140190	120990	120327			35.744	329998	298588	293394
	35.64	286501	261220	299358	242350	258733	264161			35.64	316948	310589	262581	103727	98087.6	77171.7			35.64	336396	327079	346842	147066	163356	155629			35.64	266444	277265	286670	183901	196122	167505			35.64	353922	388492	407260	140184	121044	120443			35.64	329185	298676	293937
	35.536	286673	260888	298656	241844	258378	264269			35.536	317818	311203	263441	103459	98030.5	77381.2			35.536	336058	327957	346820	147309	163460	156006			35.536	266441	276950	286209	184052	196579	167668			35.536	354712	388088	407787	139889	121010	120250			35.536	329656	298612	293344
	35.433	287052	260884	298767	242151	258157	264166			35.433	317716	311375	263125	103579	97988.5	77800.3			35.433	336543	328187	346094	147353	163540	156226			35.433	266165	276706	286462	183498	195933	167615			35.433	354553	388505	408605	139829	121066	120509			35.433	329749	298780	293698
	35.329	286634	260834	297929	241282	257528	263368			35.329	317723	311373	262672	103266	97353.8	77614.5			35.329	335588	328723	346234	147277	163569	155674			35.329	265988	276466	285841	183668	196109	167611			35.329	353972	388350	408510	140105	120872	120197			35.329	329574	298669	293845
	35.225	286027	261545	298226	241572	257581	263023			35.225	317090	311377	263889	103859	97352.7	77918.3			35.225	336001	328872	346940	147288	163384	155938			35.225	265654	276412	286179	183908	195779	167644			35.225	354463	388761	408533	139565	120935	119972			35.225	330359	298676	294429
	35.121	285951	261463	298519	240649	257333	263153			35.121	317565	311375	263463	103466	97962.6	77518.9			35.121	336162	328329	346181	147627	163735	156086			35.121	265783	276547	285832	183703	196197	168528			35.121	355224	389117	408428	139518	121468	120114			35.121	330492	298818	294040
	35.018	286252	261850	297317	240927	257334	262767			35.018	317893	311966	264207	103896	97843.9	77745.3			35.018	336275	330204	346547	147460	163099	155684			35.018	265755	276906	285428	184458	196428	168028			35.018	355002	389600	409482	139586	120831	120100			35.018	330371	299509	293959
	34.914	286140	260720	297384	241044	257563	262790			34.914	318116	311375	264233	103740	98265.3	77346			34.914	336803	330006	346699	147613	163087	155806			34.914	265777	276017	285416	183684	196354	167707			34.914	354292	389129	409663	139341	121128	119811			34.914	330834	299028	295032
	34.81	285731	261622	297086	240660	257023	262469			34.81	317391	311974	263986	103885	98286.6	77309.9			34.81	335663	329905	345758	147365	163166	155284			34.81	265173	276313	285379	183881	195938	167773			34.81	355612	390277	409635	139563	120718	120169			34.81	331110	299510	294063
	34.706	285751	261486	296218	240505	257445	262762			34.706	318220	312231	263947	103319	97493.8	78345.7			34.706	336309	329555	345734	147904	163218	155691			34.706	264962	276119	284663	183765	196424	168285			34.706	354985	390226	408780	139421	120376	120300			34.706	329765	299180	294702
	34.603	285789	261222	295884	240127	256548	262351			34.603	318060	312149	264209	103760	98186.7	77926.7			34.603	337011	329326	345911	147870	162879	155356			34.603	265436	275769	285449	183708	196577	167959			34.603	354586	390074	409796	139265	120909	119838			34.603	330037	299086	294592
	34.499	285262	260876	297120	239788	255907	261938			34.499	318536	312172	264750	103664	97713.8	77836.5			34.499	336544	330272	346679	147867	162695	155122			34.499	265085	275276	285702	183702	195668	168952			34.499	354938	390812	409533	139282	120551	119916			34.499	330348	299958	295377
	34.395	285582	261550	296526	239488	256148	261404			34.395	318939	312037	264382	103893	98662.4	77828.5			34.395	336545	330368	345962	147391	162758	155318			34.395	265154	275742	285079	183619	196153	168415			34.395	355140	391175	410201	139507	120666	119959			34.395	330962	299574	295196
	34.291	284687	261328	296019	239917	255911	261552			34.291	318695	311431	265150	104078	98260.3	78237.6			34.291	336410	331028	345926	147606	163174	155172			34.291	265396	275379	285182	183649	195941	168342			34.291	355565	391245	410045	139525	121068	119766			34.291	331169	299603	295350
	34.188	285491	261059	295955	238891	255231	261162			34.188	318338	312517	264656	104357	98430.3	78232.4			34.188	336660	331304	345668	147807	163080	155486			34.188	264855	275561	284396	183497	196211	169000			34.188	355088	390698	409918	138917	120515	119292			34.188	330964	299121	294928
	34.084	285080	261665	295563	238903	255777	261236			34.084	319236	312507	265133	104003	97941.9	78361.6			34.084	336383	331307	345697	148127	163160	155603			34.084	264773	275115	284113	183571	196242	168314			34.084	355715	391355	410678	139263	120967	119931			34.084	331498	299863	295310
	33.98	285001	261884	295327	238474	255125	261431			33.98	318241	312365	264903	104038	97965	78176.7			33.98	336570	330750	345601	147828	162918	155202			33.98	264850	274675	284789	183613	196080	168775			33.98	355791	391111	409983	138650	120775	119335			33.98	330590	300266	295651
	33.876	284878	261591	294431	238612	255577	260612			33.876	319445	312594	265391	104215	98440.3	78127.6			33.876	335931	330998	344610	148205	162019	154799			33.876	264069	274352	284488	183084	195668	168454			33.876	355764	390995	409769	138996	120437	119066			33.876	330858	299807	295400
	33.773	284748	261750	294649	237985	255368	261310			33.773	319068	312565	265330	104028	98258.1	78345.9			33.773	336078	331774	345644	148155	162247	155296			33.773	264028	274625	284613	183598	196576	168262			33.773	356185	391962	410353	139099	120781	119201			33.773	330819	299692	296832
	33.669	284294	261321	293732	238512	254752	261195			33.669	319321	312443	265669	104058	97895.9	78436.5			33.669	336825	331342	345564	148163	162446	154869			33.669	264794	274340	284342	183290	196000	168522			33.669	356212	392284	410579	138641	120826	119037			33.669	331057	300503	296230
	33.565	284264	261302	294048	238063	255139	260780			33.565	319430	312910	266011	103766	98346	78519.5			33.565	335967	331764	345679	148020	162362	154602			33.565	263902	274217	284226	183904	195711	168732			33.565	356974	391780	411189	138990	121011	119281			33.565	331879	299532	296675
	33.461	283934	261321	294579	237642	254248	260560			33.461	318865	312765	266018	104139	99119.2	78656.2			33.461	336715	332074	345340	148326	162452	154774			33.461	263287	273926	283680	183380	195709	168567			33.461	356171	392749	411089	138609	120913	119529			33.461	331188	299926	296461
	33.358	283665	261601	292919	238247	254903	260009			33.358	319407	312009	265847	103983	98146.8	78693.1			33.358	336747	331593	344842	148349	162427	154848			33.358	263130	273586	284277	183135	195933	168436			33.358	355839	392593	411047	138783	120856	119257			33.358	331240	300416	296503
	33.254	284169	262257	293383	238038	254279	259069			33.254	319280	313133	265947	104044	97943.4	77770.2			33.254	336700	332471	345533	148766	162457	154369			33.254	263409	274249	283838	183775	195908	168783			33.254	357420	393169	411753	138816	120717	119465			33.254	331818	300046	296237
	33.15	284653	261690	293134	237968	254594	259064			33.15	319648	312951	265624	104265	98650.8	78433.5			33.15	336295	332169	344700	148586	162483	154507			33.15	263696	273483	283803	182960	195851	168095			33.15	356634	393361	411044	138991	120501	119351			33.15	331163	300183	296275
	33.046	283660	261920	292787	237008	253963	259096			33.046	319488	312739	266345	104480	97779	77638.6			33.046	336714	332277	344889	148346	162241	154409			33.046	263057	273298	283403	182787	195547	168681			33.046	356138	393562	411654	138455	120625	119333			33.046	331655	300129	296833
	32.943	283678	262068	292384	237390	253885	259307			32.943	319356	312422	265899	104249	98884.4	78307.4			32.943	336347	333142	344275	149113	162957	155026			32.943	263164	273044	283643	183038	195445	168630			32.943	356331	393808	411935	138260	120292	119319			32.943	331324	300129	296376
	32.839	283253	262076	292681	237064	253693	258492			32.839	319418	313012	266470	104089	98769.2	78092.8			32.839	336690	332804	344731	148595	162122	154563			32.839	263013	272942	283573	183254	196049	168536			32.839	357335	393505	412129	139145	120622	119231			32.839	331447	300816	296873
	32.735	283112	261727	292327	236714	253638	259171			32.735	319322	312615	266560	103993	98498.1	78547.8			32.735	336174	332853	344119	148166	161802	154357			32.735	263082	272578	283311	182715	195592	168521			32.735	356927	394213	411620	138204	120760	119041			32.735	331731	300412	296990
	32.632	283347	261652	291787	237053	252902	258765			32.632	319264	313071	266513	104326	98973.9	78395.9			32.632	336868	332372	344142	148421	162563	154693			32.632	262803	272628	282822	183304	195703	168556			32.632	357060	393677	411550	138508	120632	119091			32.632	331762	300335	297218
	32.528	282918	261400	291365	236127	253433	258870			32.528	319490	312419	266782	104455	98470	79272.8			32.528	336830	332976	343799	148342	162433	154271			32.528	263017	272871	282788	183175	195848	169402			32.528	357538	394364	412591	138290	120519	118946			32.528	332006	300069	296589
	32.424	282526	261779	290700	236429	252885	258966			32.424	319436	312895	266570	104707	99008.3	78590			32.424	336342	333221	343930	149385	162500	154740			32.424	262994	272102	282662	182811	195994	168908			32.424	357478	393699	412140	137971	120138	118897			32.424	332187	300409	297054
	32.32	282459	262558	290678	235742	252545	258087			32.32	319306	312786	266976	104369	98277.3	78957.4			32.32	337013	333424	343947	148992	161683	154362			32.32	262961	271843	282495	182710	195755	169187			32.32	356904	394375	411959	138175	120450	118697			32.32	331394	300792	297089
	32.217	283033	261964	289962	236031	253158	258458			32.217	319917	312962	266874	104618	98477.2	78991.1			32.217	337365	333858	343055	148575	161581	154514			32.217	262799	271919	282029	182739	195934	169458			32.217	357128	394497	412209	138131	120432	118913			32.217	332301	300519	297653
	32.113	282382	262013	289798	235404	252727	257724			32.113	319874	312950	267002	104543	98265.1	78353			32.113	336261	333640	343766	149293	161881	154239			32.113	262668	271792	281981	182971	195493	169028			32.113	357527	395382	412683	137717	120483	119098			32.113	331522	300293	297552
	32.009	282197	261764	290286	235422	252160	258067			32.009	319680	312616	266943	104744	98246.1	78718.7			32.009	336400	333725	343649	148981	162103	154361			32.009	261891	272007	282915	182874	195543	169789			32.009	357122	395088	413130	137904	119921	119025			32.009	331882	300574	298242
	31.905	281446	261984	289620	235549	252307	257802			31.905	319484	312953	266527	104337	98383.4	78570.4			31.905	336243	333578	342540	149191	161951	153870			31.905	261803	271090	281842	182814	195789	168702			31.905	357342	394784	412962	137338	120017	118883			31.905	331744	300680	297872
	31.802	281822	261932	289098	235151	251233	256859			31.802	319613	312562	267205	104592	98756.9	79011.5			31.802	336368	333960	342777	149454	161940	153565			31.802	262003	271364	281987	182990	196076	169443			31.802	357329	395500	412786	137914	120551	118873			31.802	331775	300540	297600
	31.698	281940	261713	289587	235263	251927	256983			31.698	319640	313162	267566	104807	98017.4	78076.1			31.698	336708	333760	343139	149585	162057	153440			31.698	261680	270538	281944	182984	195817	169029			31.698	357675	395580	413208	137602	120719	118618			31.698	332245	300417	298020
	31.594	280837	261204	288406	235294	252323	257402			31.594	319650	313057	266739	104845	98819.1	78597.7			31.594	336275	334225	342766	149327	161789	153588			31.594	261793	271179	281596	183194	195471	169168			31.594	357959	395711	412780	137917	120227	118781			31.594	331984	300738	297890
	31.49	281806	262077	288819	234805	251109	256814			31.49	319436	312289	267288	104809	98243.3	78985.4			31.49	336071	334231	342801	149432	161724	153922			31.49	261739	271013	281461	182810	195439	169303			31.49	357919	395656	413142	137505	120294	118359			31.49	332021	299945	298165
	31.387	281119	261794	288622	234294	250983	256919			31.387	319636	312003	266924	104784	98983	78723.2			31.387	336244	334187	341936	149778	161429	153926			31.387	261577	270611	281672	182743	195584	169404			31.387	357737	395664	413194	137852	120413	118795			31.387	331816	300603	297989
	31.283	280976	262040	288316	233824	250843	256197			31.283	319724	312536	267578	104211	98873.6	78990.5			31.283	336006	334851	342532	149560	161302	153588			31.283	261971	270963	281197	182541	194978	169516			31.283	357928	396491	413163	137415	120451	118255			31.283	332400	301000	298526
	31.179	280854	261769	288006	233959	250508	256242			31.179	319000	312525	266706	104723	98635.9	78664.2			31.179	335490	334347	341983	150066	161336	154000			31.179	260851	270482	281529	182942	195738	169642			31.179	357327	396391	412797	137440	120205	118296			31.179	332133	300856	298119
	31.075	281074	261658	287321	233421	250842	256213			31.075	319327	312230	267187	104662	99253.5	78912.5			31.075	336125	334497	342074	149220	161051	152788			31.075	261436	269686	280879	182688	195964	169729			31.075	357633	396757	413394	137207	120198	118077			31.075	331894	300675	298302
	30.972	280430	261812	286941	233241	251120	255671			30.972	318896	312369	267240	104442	98590.7	78888.3			30.972	335556	335295	341846	149561	161054	153514			30.972	261147	270668	281446	182838	195217	169365			30.972	357971	396661	413645	137111	120414	118348			30.972	332295	300410	298644
	30.868	280499	261245	286822	233169	250347	255767			30.868	318464	311875	267387	104357	98682.8	78640.2			30.868	335823	334844	341485	150310	161534	153840			30.868	260803	269794	281088	182617	195605	169420			30.868	358039	396306	414319	137281	120056	118221			30.868	332222	300375	298285
	30.764	279952	261896	286605	233891	250199	254955			30.764	318479	311695	267114	104518	98601	79178.7			30.764	336146	334538	341001	149936	161693	153354			30.764	260805	269572	279859	182890	196015	169870			30.764	357797	396928	413360	137475	120011	118711			30.764	332221	300857	298493
	30.66	279786	262131	285667	232999	249624	255373			30.66	318964	311925	266845	104190	98524.5	78972.3			30.66	335498	334806	341300	150014	161312	153323			30.66	260718	269894	280671	182188	195834	169926			30.66	358643	396270	413880	137315	119965	118138			30.66	332032	301000	298674
	30.557	280054	261759	286030	233112	249752	254788			30.557	318437	311842	267082	104535	98290.1	78704.6			30.557	334928	335093	341407	149318	161654	152842			30.557	260438	269768	280281	182893	195633	169497			30.557	357848	396619	413822	137204	119971	118177			30.557	332094	300887	298482
	30.453	279863	261167	285849	232733	249567	254779			30.453	318212	311437	267041	104421	98744.9	78941			30.453	335889	334718	340850	149598	160789	152830			30.453	260306	268819	279823	182472	195740	169466			30.453	358583	397091	413856	137342	119747	118073			30.453	331906	300773	298403
	30.349	279589	261503	285849	232157	249963	254469			30.349	318809	311649	267379	104264	98785.6	79068.5			30.349	335240	334808	340352	150095	160406	152818			30.349	260068	268945	279788	181906	195494	169529			30.349	358585	397277	413732	137038	120273	117914			30.349	331920	300827	297898
	30.245	279336	261413	285224	232314	249693	254620			30.245	318548	310981	267274	104368	98871.5	79733.2			30.245	334525	335287	340685	149477	160596	153221			30.245	259117	268253	280199	182296	195560	169945			30.245	357764	397726	414281	137206	120209	118030			30.245	331661	300410	298905
	30.142	279188	261004	285384	232222	249181	254206			30.142	318546	310930	266977	104589	98312.9	78954.7			30.142	334662	335056	339834	149891	160518	152480			30.142	259871	268723	279419	182683	195781	169473			30.142	358125	398024	413705	137594	120466	117896			30.142	331992	300838	298585
	30.038	278391	262630	284587	231993	249026	254727			30.038	318734	311768	266245	104854	98700.4	79269.5			30.038	334070	335357	339000	149749	160662	152144			30.038	259435	267740	279014	182444	195430	169837			30.038	357355	397752	414225	136691	119686	117915			30.038	331747	300478	298214
	29.934	278931	260426	284056	231852	248935	254206			29.934	317751	311427	267290	104257	98656.8	78712.8			29.934	334330	334042	339811	149640	160226	152194			29.934	259171	268157	278889	182297	194993	169422			29.934	358298	397909	414487	137477	120432	118760			29.934	331054	300131	298424
	29.83	279052	261454	284488	231537	248660	254077			29.83	317880	311589	267368	104363	98868.7	79722.8			29.83	334227	334743	339603	149730	160364	152467			29.83	259341	267636	278361	182056	195476	169459			29.83	357776	397608	414720	136859	120084	117971			29.83	331456	299904	298548
	29.727	278859	261040	283768	231919	248296	254178			29.727	318158	311059	267333	104546	98602.7	79264.6			29.727	333667	333981	339272	149682	159971	152173			29.727	258583	267423	278549	182307	195030	169738			29.727	357308	397505	414349	136957	120029	117580			29.727	330461	299715	298418
	29.623	278953	261472	283281	231096	248806	253824			29.623	318432	311441	267126	104189	98837.9	79359.9			29.623	333980	334156	339445	149835	159893	151929			29.623	258881	267274	278653	181942	195050	168999			29.623	357878	397074	414002	136944	119965	118057			29.623	331632	300137	297882
	29.519	278033	261145	283360	231361	248778	253321			29.519	318272	310779	267510	104488	99143.3	79045.4			29.519	333755	334302	338996	150220	160121	152177			29.519	258701	267307	278354	182037	194679	169771			29.519	357378	397603	414170	136736	120220	118317			29.519	330667	299165	298642
	29.415	278443	262273	283126	231534	247971	253983			29.415	318416	310889	267199	104590	98546.9	79505.6			29.415	333749	334565	338487	149937	160406	152422			29.415	258785	266823	277966	182130	195453	169938			29.415	357865	398086	414622	137094	120398	117806			29.415	330939	299146	298479
	29.312	278441	261660	282260	230674	247939	252948			29.312	318655	310530	267113	104929	98709	79410.1			29.312	333457	334895	337862	149615	159918	152142			29.312	259046	266364	278203	181957	195036	170101			29.312	357624	397569	414223	135964	119874	117742			29.312	331205	300210	298043
	29.208	277769	261424	282546	231345	247787	253254			29.208	318276	310513	267291	104257	98414.9	79180.8			29.208	334396	335098	338203	150325	160110	152477			29.208	258101	266537	278458	182344	194949	169420			29.208	357330	397412	414298	136173	119838	118023			29.208	331512	299991	298174
	29.104	277269	261179	281411	230512	247776	253066			29.104	318112	310752	267615	104834	98149.3	79252.4			29.104	333421	334748	338021	149671	159758	151912			29.104	258389	266215	277848	182014	195011	170177			29.104	357503	397969	414464	136451	120141	117697			29.104	330806	299724	297921
	29	277694	261842	281634	230608	247801	252744			29	317563	311098	266224	104798	98777.4	79305.3			29	333177	334925	337769	150111	160049	151913			29	257622	267151	276781	181671	195150	169962			29	358051	397780	414313	136434	120064	117565			29	330952	299673	298073
	28.897	277705	261650	281842	230600	247476	252469			28.897	318034	310740	267381	105266	98425.5	79584.2			28.897	334004	335380	337794	150355	160289	151626			28.897	258491	266602	277478	181750	195146	170271			28.897	357382	397810	414713	136683	119943	117640			28.897	331149	299987	298729
	28.793	277229	261637	281287	230062	247357	252486			28.793	317913	310438	267345	104679	98940.2	79595.8			28.793	333212	334899	337944	150424	160181	151945			28.793	257882	266302	276839	181988	194718	169630			28.793	358310	397693	414471	135527	119599	117436			28.793	330625	300218	298705
	28.689	277544	261937	281617	230568	247693	252679			28.689	318771	310802	267544	104990	98859.2	79287.6			28.689	333082	335528	337210	150571	159378	151524			28.689	257782	266507	277555	181746	195410	170369			28.689	358031	398798	414399	136264	120011	117105			28.689	331504	299771	298569
	28.585	277509	261765	281079	230116	247697	252625			28.585	317544	310564	267049	105157	98998.4	78743.9			28.585	333668	335036	336820	150035	159863	151576			28.585	258146	265801	276996	181916	194925	170179			28.585	357563	398517	413314	135911	119953	117330			28.585	331140	299794	298283
	28.482	277189	261086	281072	229881	247449	252520			28.482	318031	310283	266988	105249	98970.6	79301.6			28.482	332888	335399	337233	150944	159563	151864			28.482	257710	265428	276447	182371	195594	170300			28.482	357741	398472	414107	136138	119408	117590			28.482	330901	299455	299122
	28.378	276464	261476	280520	229201	247124	251916			28.378	317716	309401	266773	104961	99379.3	79671.9			28.378	332443	335229	336728	150981	160145	151280			28.378	256962	265090	277082	182054	194925	170135			28.378	357468	399030	414115	136103	119768	117612			28.378	330529	299475	298470
	28.274	277216	261694	280781	229633	247163	251927			28.274	317034	309345	267188	105144	99131.4	79545.4			28.274	332669	334571	336954	150925	159335	151554			28.274	256725	265444	276958	181695	195116	170286			28.274	358234	399007	414067	135896	119602	117292			28.274	330400	299680	298034
	28.17	275813	262265	279496	229485	246788	251940			28.17	317469	310241	267527	104864	98968.2	79608			28.17	332773	335469	336971	150487	159383	151352			28.17	256773	264803	276787	181202	195267	169853			28.17	356924	398288	413943	135660	119189	117135			28.17	330533	299853	298754
	28.067	276256	261281	280077	229711	246724	251783			28.067	317172	310202	267649	105643	99293.9	79752.7			28.067	332869	335531	336726	150681	159852	150949			28.067	257088	265651	276611	181701	194951	169982			28.067	357687	399014	414179	135918	119456	116881			28.067	330761	299646	298531
	27.963	276537	261400	279814	229843	247440	251204			27.963	317420	310276	267683	105507	98926.8	79799.4			27.963	332660	335507	336144	150963	159776	151518			27.963	256758	264913	276405	182037	194990	170481			27.963	357469	399488	414575	135746	119722	117011			27.963	330703	299784	298028
	27.859	276540	261187	278823	229577	246183	251038			27.859	317540	310242	266618	105479	98703.8	79374.9			27.859	332512	335960	336351	151078	159648	150867			27.859	256091	265072	276423	181912	195244	170090			27.859	357525	398733	413890	135423	119647	116920			27.859	330385	299690	298272
	27.755	276328	261661	278668	229093	246447	251432			27.755	317211	310112	267310	105348	98668.5	79810.1			27.755	332312	335493	335350	150862	159463	151399			27.755	257179	264823	276300	181435	195010	170378			27.755	357780	398568	415016	135730	119512	117446			27.755	330801	299263	298457
	27.652	275728	261864	278820	229317	246419	251177			27.652	316961	308945	267757	105494	99192.5	79711.7			27.652	332666	335328	335912	151425	159505	151656			27.652	256652	264982	276218	182011	194795	170602			27.652	357278	399396	413783	135658	119676	117019			27.652	330975	299439	298365
	27.548	276167	262282	278641	228660	246189	251159			27.548	316994	309602	267210	105733	99117.5	79992.4			27.548	332488	336021	335157	151009	159412	151463			27.548	256355	264068	276250	181566	195104	170032			27.548	357397	399346	414354	135283	120142	117312			27.548	330713	299483	298554
	27.444	275617	261617	278243	228687	246039	251334			27.444	317511	309767	266777	105314	99419.9	79577.3			27.444	332392	336490	335315	151221	159606	151022			27.444	255965	264404	275996	181408	195114	170863			27.444	357499	399405	414174	135004	119388	116907			27.444	330536	299321	298791
	27.34	276118	261358	277914	229028	246504	251228			27.34	317155	309736	266957	105119	99407	80007.2			27.34	331854	335782	335108	151360	159226	151022			27.34	256030	264452	275438	182282	194916	170082			27.34	357360	399648	414587	135671	119459	116868			27.34	330660	298930	298440
	27.237	275275	261617	277060	228378	245695	250731			27.237	316931	309528	267132	105556	99550.9	80422.6			27.237	332236	335890	335000	150915	159416	150923			27.237	256122	263940	275218	181594	195536	170589			27.237	358026	399124	414527	135491	119572	116568			27.237	330828	299748	298584
	27.133	275281	261857	277510	228401	245340	250675			27.133	317128	308872	267083	105186	99470.4	80101.1			27.133	331738	336164	335177	151572	158684	150983			27.133	256058	263407	275575	182135	195457	170907			27.133	357436	399587	414006	135618	119515	116975			27.133	330303	299539	298668
	27.029	274724	261485	277643	229005	245813	250910			27.029	316587	309028	267009	105613	99010.5	80405.3			27.029	330713	335045	334296	151021	159076	150717			27.029	255527	263366	275306	181920	195645	170665			27.029	357140	399122	414250	135373	119607	116807			27.029	330490	298742	298814
	26.926	275267	261750	276630	228175	245541	250354			26.926	317661	308763	266742	105365	99210.1	80148.4			26.926	331269	336058	334303	151458	159223	150555			26.926	256188	263625	275185	181437	194951	170865			26.926	358251	400339	413661	135188	119521	116609			26.926	331218	298773	298438
	26.822	275303	261705	275658	228021	245155	250219			26.822	316443	308669	266671	106048	99731.4	80100.9			26.822	331474	335790	333972	151618	159205	150862			26.822	255002	263064	275425	181632	195153	171048			26.822	357345	400090	414860	135251	120063	117257			26.822	330452	299104	298578
	26.718	274996	261016	276662	227642	245047	250437			26.718	316798	308550	267403	105006	99508.7	80080.1			26.718	331264	336052	334143	151764	158624	150762			26.718	255721	263355	274917	181806	195288	170990			26.718	357775	400053	414436	135280	120045	116536			26.718	330216	298769	298510
	26.614	275369	261917	276003	227621	245170	249797			26.614	315909	308300	267065	105528	99519.2	80504.3			26.614	331278	336278	333367	151546	159280	150683			26.614	255327	262405	274930	181650	195305	170784			26.614	358004	399567	414290	135021	119596	116664			26.614	330355	299125	298726
	26.511	274172	261926	276699	227968	244553	249664			26.511	316209	309210	266930	105945	99607.2	80371.2			26.511	330792	336200	333700	152039	159406	150574			26.511	255187	262506	274506	181562	195760	170689			26.511	357687	399934	414781	135404	119589	116819			26.511	329988	298592	298779
	26.407	274832	261522	276252	227047	245122	250245			26.407	315710	308216	266426	105393	100051	80423.8			26.407	331393	335104	333618	151798	158662	150426			26.407	255245	262365	274392	181644	195266	170810			26.407	357669	400241	414147	135034	119558	116720			26.407	330247	298756	298813
	26.303	273649	261777	275288	227584	245052	250242			26.303	316017	308055	266663	105602	99313.5	80617.5			26.303	330803	335785	333423	151644	159105	150282			26.303	255118	262916	274350	181627	195521	171261			26.303	357365	400363	413612	135025	119163	116970			26.303	330059	299074	298506
	26.199	273796	261633	275412	227771	244378	250402			26.199	315883	308423	266529	105733	98900.8	80383.4			26.199	330821	336427	333499	151153	158941	150696			26.199	254723	262733	274286	182088	195397	171041			26.199	357614	400014	414657	134872	119759	116174			26.199	329995	299681	298522
	26.096	274135	261316	274827	227514	244561	249833			26.096	316263	307999	266767	105357	99772.8	80426.2			26.096	331168	335909	332738	152516	158644	150834			26.096	254716	262037	273650	181942	195029	171179			26.096	357534	400088	413825	135310	119583	116207			26.096	330106	298561	298194
	25.992	273836	261496	274911	227058	244637	249358			25.992	316212	308047	266522	105978	99970.7	80522.4			25.992	330930	335915	333483	152043	158952	150881			25.992	254263	262120	273731	181880	194998	171613			25.992	357593	400434	414738	135012	119832	116461			25.992	329903	298703	298468
	25.888	274219	262075	275037	226784	244859	249333			25.888	315691	308181	266533	105903	99840.9	80367			25.888	331311	336318	332065	152434	159003	150777			25.888	254288	262212	273730	181245	195810	171536			25.888	357875	400275	414861	135349	119704	116922			25.888	329881	298405	298383
	25.784	273856	260757	274037	226897	243934	249355			25.784	315767	307816	266265	106062	99801.8	79888.1			25.784	330059	336147	331917	151982	158886	150197			25.784	253838	261916	273422	182002	195458	171285			25.784	357756	400529	414488	134988	119747	116490			25.784	329830	299155	298626
	25.681	273622	261882	274214	227181	243977	249101			25.681	316703	307839	267097	105855	99760.9	80111.7			25.681	330072	336695	331678	152220	158944	150423			25.681	254467	261397	273348	181650	195595	171661			25.681	357005	400364	414496	134696	119781	116493			25.681	330046	299130	298988
	25.577	273456	261825	273651	227015	244563	249020			25.577	315772	307780	266461	106025	99426	80861.7			25.577	329738	336384	331800	151867	159214	150402			25.577	253914	260652	273304	181902	195758	171050			25.577	357489	400032	414368	135085	119564	116343			25.577	329666	299127	298018
	25.473	273625	260967	274392	226640	244556	249277			25.473	314894	307252	265945	105978	100028	80589.7			25.473	330090	335856	331849	152790	159139	149980			25.473	253895	260972	273090	181942	195636	171324			25.473	357001	400847	414622	134741	119180	116588			25.473	329019	298749	298298
	25.369	273268	261166	273302	226833	243739	249428			25.369	315351	307722	266581	106166	99336.2	80383.3			25.369	329950	336130	331616	152154	158659	150302			25.369	254137	261285	272547	181689	195364	171124			25.369	357055	401119	414186	135105	119365	116581			25.369	329127	298724	298217
	25.266	273484	261305	273804	226069	243847	248703			25.266	315238	306917	266511	106142	99459.6	80695.4			25.266	330280	336024	331274	152680	158653	150206			25.266	254275	260595	272840	181677	195417	171591			25.266	357643	400602	414460	134791	119418	116544			25.266	329795	298689	298729
	25.162	272428	261520	272754	226595	244142	248614			25.162	314958	307505	265670	106005	99804.2	80303			25.162	329391	336158	331549	152566	158722	149542			25.162	253862	261070	272741	181611	195668	171251			25.162	357459	401519	414738	134928	119946	116453			25.162	329119	297743	298317
	25.058	273430	261548	272837	226704	243142	248300			25.058	314844	306599	266094	106150	100026	81129.7			25.058	330088	336315	331217	152925	158840	149930			25.058	253797	260740	272900	181389	195791	171888			25.058	357533	401149	414665	134288	119633	116885			25.058	329944	298162	298022
	24.954	272314	261284	273376	226706	243641	248442			24.954	314720	306557	266578	106214	99453.6	80820			24.954	329798	336561	330686	153005	158339	150234			24.954	253488	260389	272309	181832	195642	171588			24.954	356674	400917	414673	134133	119858	116595			24.954	329400	298223	298756
	24.851	272898	261746	272525	226380	243754	248244			24.851	315004	306795	266364	106156	99911.9	80856.5			24.851	329125	336375	330536	152707	158983	149948			24.851	253476	260277	272235	182059	195937	171647			24.851	357248	401145	414849	134642	119900	116238			24.851	328923	297774	298473
	24.747	273384	261763	271887	226029	244080	248959			24.747	314202	306351	266673	106491	100190	80837.7			24.747	329626	336079	330646	152743	158328	149922			24.747	253472	260118	272519	182211	195745	171607			24.747	357311	401143	414677	134533	119684	116289			24.747	329497	298172	298508
	24.643	272566	261316	272246	226179	242935	247921			24.643	314994	306285	265721	106812	99907.3	80876.8			24.643	329205	335842	330172	152979	158725	149981			24.643	253171	259554	272071	182191	196148	171701			24.643	356356	400664	414490	134664	119586	116452			24.643	328932	297852	298056
	24.539	272630	260949	271980	225862	243620	248369			24.539	314557	306120	265681	106249	99872.9	80953.9			24.539	328720	336501	330125	153759	158413	149575			24.539	252546	259902	272274	181660	195579	171781			24.539	357055	401255	414331	134716	119576	116611			24.539	329606	297912	298873
	24.436	272412	261055	271975	225994	243107	247441			24.436	313854	306368	265884	107006	100085	80981.3			24.436	328536	336093	329245	152978	158537	149577			24.436	252757	259438	271817	182026	195826	171742			24.436	357046	401352	414253	134935	119636	116529			24.436	328367	298026	298224
	24.332	271781	261261	271131	226004	243259	248412			24.332	314155	306500	264701	106634	100476	81619.2			24.332	329206	336349	329794	153342	158536	149626			24.332	252913	259378	272044	181821	195583	171944			24.332	356762	400982	414067	134122	119342	116018			24.332	328631	298035	297952
	24.228	272480	261659	271485	225448	243408	248158			24.228	314250	305539	266034	106032	100151	81790.9			24.228	328011	335936	328480	153210	158246	149506			24.228	252240	259409	271516	181591	195701	171659			24.228	356278	401313	414070	134304	119568	116714			24.228	328732	297423	298358
	24.124	272212	261036	270948	225657	242546	247783			24.124	314380	305950	265457	106387	99755.8	81075.2			24.124	328366	336513	329455	153397	157951	149721			24.124	252748	259438	271551	181721	195801	172104			24.124	356771	401170	413543	134458	119478	115679			24.124	328992	297748	297851
	24.021	272085	261220	270764	224697	243404	247492			24.021	313743	305617	265314	106898	100318	81490.8			24.021	327726	336642	329224	154020	158295	149775			24.021	251945	258341	271986	181774	195935	172294			24.021	356576	401179	414178	134457	120109	116024			24.021	329085	297617	297741
	23.917	271432	261184	270203	225607	241889	247768			23.917	313307	306027	265615	106881	100142	81395			23.917	328079	336233	327962	153689	158894	149417			23.917	252288	259080	270977	182073	196099	172185			23.917	356214	400816	414160	134433	119478	115984			23.917	328254	297523	298082
	23.813	271580	261701	270117	225566	243183	247578			23.813	313229	305417	264991	106037	100466	81669.8			23.813	327745	335806	329087	153717	159109	149442			23.813	252011	258827	271137	181766	195984	171986			23.813	356776	401243	413944	133917	119605	115676			23.813	329009	297327	297928
	23.709	271684	260259	269840	225386	242506	247199			23.709	312925	304698	265416	106943	100486	81500.9			23.709	327873	335999	328396	153375	158238	149771			23.709	252276	258385	270812	181600	195751	172242			23.709	357025	401625	413961	134287	119567	116199			23.709	328251	297469	297813
	23.606	271696	261786	269502	225568	242356	247449			23.606	313170	305098	265213	106850	100086	81340.2			23.606	327840	336013	327893	153643	158973	149461			23.606	251938	258758	270829	182109	196190	172296			23.606	356473	401369	414297	134377	119692	115900			23.606	328335	297367	298095
	23.502	271195	261598	269478	224975	242352	247243			23.502	313181	305109	265350	106371	100606	81104.2			23.502	327287	336466	327994	153485	158009	149227			23.502	251611	258187	270798	182124	195789	172477			23.502	356204	401161	414437	133936	119814	116022			23.502	327972	298016	297772
	23.398	270984	260930	269173	225107	241861	247577			23.398	312546	305191	265087	107445	100360	81403.7			23.398	327724	335913	327770	153807	157627	149816			23.398	250882	257810	270467	181769	195784	172864			23.398	356349	400973	413758	134496	119689	116121			23.398	328488	297084	297849
	23.294	270388	261338	269368	224820	241965	246882			23.294	312126	304725	264558	106627	99917.4	81742.9			23.294	327686	335865	327581	153000	158101	150061			23.294	251365	257987	270123	182135	195975	172853			23.294	356092	402131	413804	134183	119368	116371			23.294	328502	296909	297394
	23.191	270433	260817	268930	225333	241831	246755			23.191	312045	304249	265361	107190	100723	81536.8			23.191	326285	335360	327926	153817	158493	149196			23.191	250898	258003	270162	182235	196075	172830			23.191	356144	401367	414234	133858	119296	115875			23.191	327891	297484	298209
	23.087	270407	261477	268916	224621	242219	246790			23.087	312704	304623	264875	106884	100562	81642.1			23.087	326896	336116	327300	153976	157987	149097			23.087	250627	257378	269885	181876	195934	172535			23.087	356126	401746	413899	134279	119701	115792			23.087	327751	296734	297453
	22.983	270816	260941	268008	224646	241511	246935			22.983	312699	303849	265315	106623	100400	81756.2			22.983	327205	336117	327279	153945	157951	148890			22.983	251107	257264	269693	182087	195740	172529			22.983	355655	401562	413767	134089	119424	116086			22.983	328154	296554	297754
	22.879	269694	261107	267804	224265	241524	247058			22.879	313346	304655	264239	107838	100297	81013.1			22.879	326609	336073	327168	154439	158261	149574			22.879	250930	257260	269555	182074	196182	172498			22.879	355815	401642	413584	134031	119873	116108			22.879	327585	296716	298091
	22.776	270521	261345	268399	224534	241933	247075			22.776	312263	304012	264816	106989	101471	81612.7			22.776	326779	336715	326680	154413	157770	149281			22.776	251360	257234	269944	181885	196198	172678			22.776	355535	401488	413464	134316	119348	115350			22.776	328016	296824	297502
	22.672	269942	261438	267610	224361	241902	247306			22.672	311802	303973	264617	107223	100479	81869.6			22.672	327047	336280	326220	153866	158214	148876			22.672	251198	257456	269708	182265	195991	172597			22.672	355856	401512	413908	134284	119821	115920			22.672	328033	296546	297198
	22.568	269792	261557	267369	224456	241978	246995			22.568	311600	303803	264774	107199	100784	81678.5			22.568	326666	336321	325897	154409	158030	149118			22.568	249916	257032	269807	182046	196490	173111			22.568	355993	401510	413493	133654	119483	115695			22.568	327406	296586	297746
	22.464	269743	261267	266718	224274	241151	247245			22.464	312098	303260	264182	106946	100330	82143.6			22.464	325777	336400	325803	153885	157699	149011			22.464	250896	256670	269515	181470	195954	172480			22.464	355245	401845	413417	134019	119779	115757			22.464	327797	296122	297049
	22.361	270042	261186	266882	224170	240861	246032			22.361	311262	303375	263862	107296	101035	82007.2			22.361	326267	335875	325345	153974	157989	149115			22.361	250589	256157	269394	181754	196557	173296			22.361	355603	402286	413180	134073	119333	115836			22.361	327543	295962	297259
	22.257	269697	260894	266836	224086	241344	246951			22.257	311726	302458	264116	107527	100826	82213.2			22.257	325498	336012	325623	154607	158001	149737			22.257	250614	256520	269182	182081	196418	172963			22.257	354922	401540	413292	133762	119944	115804			22.257	326820	296059	297522
	22.153	269422	261266	266419	224117	241789	246642			22.153	310975	302399	263792	107537	101055	81908.9			22.153	325672	336406	325083	154440	157742	149019			22.153	249905	256368	269241	182203	196334	173445			22.153	354659	401172	412607	133692	119673	115943			22.153	326693	295884	297781
	22.049	268622	261124	265846	224515	241624	246141			22.049	310610	303013	263542	107388	100990	81435.1			22.049	324603	336144	325133	155137	158507	148888			22.049	249964	255992	269310	182688	196332	172888			22.049	355115	402235	413077	133838	119447	115776			22.049	326798	295759	297402
	21.946	269064	261070	266770	224046	241722	246331			21.946	311495	302512	263544	107551	100813	81912.3			21.946	325398	336014	324744	154388	157703	148440			21.946	249810	256354	268613	182389	195904	173112			21.946	354599	401171	412816	133476	119372	115754			21.946	326893	296590	297266
	21.842	268842	260801	265482	223523	241156	245947			21.842	310124	302930	263224	107516	101264	82252.1			21.842	324649	336018	324683	154648	157529	148541			21.842	250154	255927	268776	182261	196620	173267			21.842	354422	401191	412683	133689	119687	115644			21.842	326052	295781	297476
	21.738	269166	260769	265693	223328	241481	246316			21.738	310433	302141	263275	107618	101099	82427.4			21.738	324281	336414	324281	154967	157626	149033			21.738	249945	256020	268470	181926	196609	173634			21.738	355167	401557	412568	134018	119728	116306			21.738	326846	295789	296763
	21.634	269210	260862	265886	223587	241425	245850			21.634	310259	301966	263782	107599	101105	81981.2			21.634	325156	335763	324614	154882	157782	148905			21.634	250017	255863	269181	182461	196632	173767			21.634	355716	402096	413165	133871	119821	115659			21.634	326792	295627	297472
	21.531	269058	260836	264991	223723	241300	245857			21.531	309994	301912	262700	108253	102033	82323.5			21.531	324682	336192	324155	155288	158041	149011			21.531	250019	254986	268147	182515	196567	174069			21.531	354451	401170	412091	133875	119575	115485			21.531	326748	295779	297187
	21.427	268196	260928	265424	223786	241683	246033			21.427	309921	301731	262831	108047	101635	82423.1			21.427	324278	336361	323131	154981	157707	148607			21.427	249632	255614	268363	182264	196380	173628			21.427	354595	401466	412837	133672	119507	115526			21.427	326627	295323	296904
	21.323	268306	260714	265100	223028	240777	245900			21.323	309455	301553	263873	107828	100971	82502.9			21.323	323987	336169	323607	155000	157479	149022			21.323	249749	255154	268240	182294	196785	173425			21.323	354092	402152	413139	133923	119663	115693			21.323	326260	294750	297375
	21.22	268202	260940	264896	223650	240812	246272			21.22	309752	301487	263042	107722	101498	82522.8			21.22	323732	335923	323682	155405	157428	149082			21.22	249186	254984	267692	182451	196827	173570			21.22	354368	400726	412861	133461	119505	115680			21.22	326056	295680	297119
	21.116	268249	260305	264710	223590	240837	245782			21.116	309392	300900	262928	108162	101796	82758.1			21.116	323743	335947	322960	155373	157125	149066			21.116	248992	254672	267760	182177	196213	174033			21.116	354287	401634	412983	133202	119553	115610			21.116	326051	294776	296369
	21.012	267916	260709	263790	223576	241200	246071			21.012	309279	301144	262993	107923	101196	82479.6			21.012	323601	335738	322763	155455	157791	148910			21.012	249407	254544	267377	182673	197088	173500			21.012	354803	401454	412589	133510	119699	116095			21.012	326192	295146	296091
	20.908	267698	261076	263331	223205	240855	245787			20.908	309795	300620	262738	108568	101434	82591			20.908	323294	335380	323068	155497	157940	148194			20.908	249276	254794	267634	182706	197129	173952			20.908	353726	400923	412259	133627	119678	115584			20.908	325557	295041	296690
	20.805	267538	260466	264178	224359	240987	245848			20.805	308919	300724	263113	108420	101763	82637.9			20.805	323354	336223	322559	155223	157893	148649			20.805	249098	254443	267743	182419	197042	173705			20.805	353966	401299	412318	133874	119897	115888			20.805	324963	294862	296926
	20.701	267898	260143	263518	223243	239511	245341			20.701	309262	300259	262026	108413	101754	82595.7			20.701	323511	335268	321844	155214	157589	148909			20.701	248694	254132	267431	182398	197181	173832			20.701	354316	401772	412311	133684	120013	115557			20.701	324876	294779	296251
	20.597	267824	260518	262624	222962	240615	245663			20.597	309317	300241	261986	108324	101192	82427.1			20.597	323108	334992	322298	155883	157639	148470			20.597	248575	253663	267052	182446	197390	173891			20.597	353889	401663	411770	133792	119743	116168			20.597	325619	294668	296143
	20.493	266941	260637	263186	222962	240440	246014			20.493	308783	300521	262426	107972	101400	82834.4			20.493	322813	335580	322344	155619	158224	148721			20.493	247906	253733	267108	182359	196713	173764			20.493	354284	401519	412979	133426	119897	115499			20.493	325495	294605	296294
	20.39	267273	260695	262996	223380	240188	245705			20.39	309259	299883	262376	108477	101829	82870			20.39	322940	335658	321267	155403	157960	148692			20.39	248415	253972	266754	182942	196700	174233			20.39	354137	401509	412659	133233	119753	115699			20.39	325520	294663	296532
	20.286	267811	260085	263049	223737	240041	244892			20.286	308014	299802	262770	108561	101907	82868.3			20.286	322241	335980	320784	155620	157665	148607			20.286	247825	253544	266519	183299	197377	174135			20.286	353866	401437	412264	133651	119437	115350			20.286	324451	294023	295826
	20.182	267581	260242	262598	222576	239862	245533			20.182	308499	299593	262021	109442	101031	83273.5			20.182	322139	335656	320888	155207	157411	148444			20.182	247766	253719	266343	182437	197133	174442			20.182	352952	401361	412237	133047	119980	115469			20.182	324355	294268	296311
	20.078	266650	260285	261923	222973	240818	245061			20.078	308361	299089	262161	108613	101818	82665.9			20.078	321799	335578	320775	156006	157957	148661			20.078	247965	253199	266439	182731	197174	174327			20.078	353418	401126	411643	133146	119479	115214			20.078	324530	293672	296244
	19.975	266812	260567	261995	223069	239992	245272			19.975	307898	299666	261779	108856	101939	82777.3			19.975	321873	335950	321121	155739	157145	148178			19.975	248200	253443	266721	182916	197146	174041			19.975	353147	401071	412019	133438	119634	115581			19.975	324954	293756	296066
	19.871	266692	259995	261700	222558	240116	245448			19.871	307377	299304	261537	108659	102009	83078.8			19.871	322137	335067	320298	155813	157596	148196			19.871	247637	252810	267180	182754	197296	174670			19.871	353451	401480	412211	133723	119906	115737			19.871	324569	293640	295691
	19.767	266662	259628	262131	222558	240135	245398			19.767	308497	299142	261565	109279	102175	83197.7			19.767	321538	335041	320609	156082	157600	148781			19.767	247989	253376	265923	182604	197692	174621			19.767	353193	401509	411693	133324	119814	115848			19.767	324335	292925	295524
	19.663	266805	260392	261184	222418	240154	245647			19.663	307567	298665	261218	109113	102199	83452.8			19.663	321602	335257	320506	155777	157452	148130			19.663	247186	253055	266016	182664	197428	174777			19.663	353116	401504	411830	133133	119859	115229			19.663	324574	293656	295097
	19.56	266099	260276	261467	223193	240445	245344			19.56	307695	298131	261249	109078	102151	83544.8			19.56	321301	335611	319768	155930	158202	148801			19.56	247364	252856	265704	182882	197340	174633			19.56	353337	400971	411484	133328	120139	115092			19.56	324400	293729	295630
	19.456	265830	260083	260838	222648	239971	245622			19.456	307109	298692	260748	108830	102351	82994.4			19.456	321602	335382	319543	155905	157713	148326			19.456	247396	252874	265716	182504	197516	174503			19.456	352649	401121	411806	133423	120125	115911			19.456	324136	293696	295601
	19.352	266628	259945	260684	222146	239597	245192			19.352	306750	298488	261360	109076	102376	82844.8			19.352	320603	335785	319374	156034	157429	148323			19.352	247750	251661	265604	182827	197709	174858			19.352	353309	401289	411433	133289	119751	115503			19.352	323959	292724	294974
	19.248	266254	259836	260742	222179	239566	244583			19.248	306958	298229	261159	109611	101915	83782.6			19.248	320630	335261	319296	156232	157265	148494			19.248	247376	252213	265383	183127	197695	175194			19.248	352731	401486	411654	133374	119609	115550			19.248	324086	293493	295104
	19.145	266620	259927	260108	222755	240122	245069			19.145	307006	297765	260922	108907	102336	83610.8			19.145	321019	334953	319284	156238	157925	148311			19.145	247205	252644	264981	182818	197831	174943			19.145	352838	401087	411706	133188	120190	115825			19.145	323929	293142	295049
	19.041	265655	259634	259987	222645	239703	245064			19.041	306457	298009	260760	109792	102536	83171.5			19.041	320457	335049	318909	156374	157110	148114			19.041	246702	252005	264952	183196	197639	175160			19.041	352208	401163	411444	133517	120018	114943			19.041	323344	292146	295369
	18.937	266535	259300	260249	222850	239519	245332			18.937	306301	297272	261049	109843	102511	83873.2			18.937	320374	335696	318682	156279	157392	148017			18.937	246952	251464	265169	183366	197694	175354			18.937	352858	401020	411316	133492	119626	114869			18.937	323154	292972	294836
	18.833	265629	260872	260185	222534	239244	244651			18.833	306658	298145	261037	109604	102484	83803.9			18.833	321174	335436	318391	156334	157719	148242			18.833	247068	252388	265053	183171	197652	175633			18.833	352066	400303	410669	133135	119589	115264			18.833	323363	292966	294853
	18.73	265985	260484	259322	221911	240185	245434			18.73	306645	297351	259885	109321	102477	83822.6			18.73	320590	335968	317884	156546	157017	147828			18.73	247007	251937	265122	183025	197871	175006			18.73	351984	401096	410938	133406	119916	115182			18.73	324192	291810	294134
	18.626	266331	259867	259385	222375	239260	244667			18.626	306020	297220	260453	109740	102539	83709.1			18.626	319508	335173	317851	156400	157111	148432			18.626	246868	251428	264680	183203	197501	175238			18.626	353003	400264	410495	132848	119477	114871			18.626	322878	292425	294516
	18.522	264906	259728	259260	221654	239241	244818			18.522	305994	296844	259811	109890	102561	83725.3			18.522	319779	336119	317306	156606	157342	148605			18.522	246544	251150	264547	183424	198195	175560			18.522	351965	400789	410913	132503	119907	115127			18.522	322303	291985	294824
	18.418	266194	260083	259163	222148	239709	244143			18.418	305491	296595	259826	109815	102488	83519.9			18.418	320045	334693	317518	156525	157056	147908			18.418	246391	250789	264648	183449	198011	175041			18.418	352382	400837	411325	132950	119912	115425			18.418	322362	291748	294307
	18.315	264868	260014	258453	221652	238888	244882			18.315	305708	296239	260298	109635	102614	83858.7			18.315	319316	335583	317238	156826	157627	148168			18.315	246569	251105	264261	183549	197667	175348			18.315	352267	400555	410651	132880	120085	115241			18.315	322546	291710	294599
	18.211	265271	259653	258872	222631	239642	244490			18.211	305352	296365	260010	110184	102776	83744.4			18.211	318725	334892	316641	156452	157631	147959			18.211	246681	251121	263794	183147	198286	175360			18.211	351974	400581	411022	133190	120348	115436			18.211	322472	292060	294636
	18.107	264965	259168	258168	221328	239661	245524			18.107	305229	296438	259894	109813	102928	84087.4			18.107	319643	334356	317390	156656	157312	147984			18.107	246361	250831	263374	183652	198078	175673			18.107	351118	399899	410040	132507	119678	115066			18.107	322475	291676	294235
	18.003	265822	260001	258289	221712	239456	244740			18.003	305568	296159	259412	110202	102793	84224.3			18.003	319055	335019	316774	156398	157556	147994			18.003	246238	250495	263574	183706	197597	175539			18.003	352102	400660	410340	133082	120184	115036			18.003	322641	291278	294083
	17.9	265129	260285	257438	221507	239227	245254			17.9	304699	295639	260196	109862	102964	84032.8			17.9	319542	335541	316309	157001	157256	148142			17.9	246431	250292	263415	183144	198438	175701			17.9	351579	400597	410306	132558	119990	115233			17.9	322127	292067	293444
	17.796	264696	260261	257782	221891	239069	243981			17.796	305122	295500	259191	110577	102927	83297.6			17.796	318541	335529	316240	156977	157777	147967			17.796	245486	250314	263577	183333	198865	175645			17.796	351197	400552	409996	133008	119781	115134			17.796	321623	290925	294150
	17.692	264775	259412	257529	221644	238822	244374			17.692	304605	295662	259167	109823	103368	84066.4			17.692	318744	335050	315892	157095	157304	148168			17.692	245849	250228	263467	183148	198316	176199			17.692	351263	400928	410586	133118	120409	115032			17.692	321611	291475	293728
	17.588	264542	260038	257822	221940	238519	244872			17.588	304578	295550	258675	110638	102862	84359.9			17.588	318915	335161	315568	157301	157078	148109			17.588	246007	249574	263096	183756	197954	175721			17.588	350811	399916	409990	132469	119602	115367			17.588	321618	291320	293526
	17.485	265032	259770	257379	221882	238690	244694			17.485	304243	295265	258617	110652	102829	84309.8			17.485	318803	334911	315771	157273	157107	148076			17.485	245069	249946	262758	183750	198463	176061			17.485	351384	400232	410094	132573	119714	115208			17.485	321704	290931	293460
	17.381	264017	259897	256456	221663	239180	244732			17.381	303816	295101	258989	111037	103189	84261			17.381	317859	335112	315819	157236	157296	147799			17.381	245858	250149	263016	183686	198295	175894			17.381	350851	400287	409996	132745	120204	114866			17.381	321695	290608	293302
	17.277	264800	259734	256912	221212	238961	244581			17.277	304083	294604	258985	111022	102969	84434			17.277	318322	334768	315391	157166	157337	147952			17.277	245820	249827	263165	184070	198666	175950			17.277	351195	400958	410057	133001	119883	115073			17.277	321600	290457	293157
	17.173	263929	259815	256918	220895	238450	244217			17.173	303540	294799	258379	111110	103152	84648.7			17.173	317794	334498	314383	157235	157579	147940			17.173	245209	249246	262596	183664	198583	175909			17.173	351031	400040	409557	132443	120066	114746			17.173	321066	291260	293119
	17.07	264843	259982	256783	222048	239304	244524			17.07	303083	294691	258780	110813	103358	84894.3			17.07	317860	334877	315009	157758	157236	147939			17.07	245343	249606	262985	184091	198777	176047			17.07	350667	400119	410008	132807	119844	114907			17.07	321464	290546	292956
	16.966	264185	259851	256447	220830	239069	243890			16.966	303749	294392	258379	110786	103087	84763.2			16.966	317951	335070	314664	157136	157257	148019			16.966	245578	248802	262553	184087	198619	176097			16.966	350774	400243	409898	132580	120282	114987			16.966	321350	289927	292904
	16.862	263878	259854	256228	221227	238790	244855			16.862	302563	294289	257955	111012	103177	84951.3			16.862	317548	335062	314374	157550	157607	148264			16.862	244942	249158	262317	183826	198383	176367			16.862	350431	400100	409610	132671	119744	114781			16.862	321034	290462	292658
	16.758	264243	259699	256171	221145	238518	244510			16.758	302981	294161	258408	110740	103344	84536.2			16.758	317919	334961	314096	157536	157213	147504			16.758	244982	248434	262256	184228	198889	176445			16.758	350499	399941	409176	132857	119988	114880			16.758	321180	289746	292473
	16.655	264467	259538	256297	221355	238846	244121			16.655	303536	294412	257746	110901	103348	84794.6			16.655	317244	334836	313414	157873	157604	148278			16.655	245462	248453	262070	184525	198948	176384			16.655	350480	400628	409729	132734	120450	115053			16.655	320666	290085	293207
	16.551	263699	259344	255542	221369	239749	243924			16.551	303436	294125	257905	111278	103989	85170.4			16.551	316931	334764	313661	157593	157280	147920			16.551	244711	249060	262169	184106	199188	176406			16.551	350416	399449	409567	132557	119741	114647			16.551	321088	289936	292322
	16.447	263006	258875	255634	221533	239005	243974			16.447	303031	293472	258109	110983	103531	85152.8			16.447	317459	334552	313411	157881	157360	147790			16.447	244766	248289	262060	184155	199008	176531			16.447	350057	399540	408994	132238	119952	115046			16.447	320865	289812	292329
	16.343	263534	259536	254821	221355	238498	244166			16.343	302051	293994	257439	111165	103447	84586.1			16.343	316423	334785	313521	157873	157224	148186			16.343	244517	248410	261468	184685	198989	176212			16.343	350291	399980	409420	132714	120362	115462			16.343	320155	289493	292569
	16.24	263315	259717	254826	221220	238657	244078			16.24	302882	293299	257726	111474	104161	84579.8			16.24	316709	334449	313185	158052	157318	147815			16.24	244792	248437	261562	184327	199072	176556			16.24	350143	399493	409103	132614	120189	114816			16.24	319724	289999	292491
	16.136	263432	259414	254590	221041	238961	244107			16.136	302312	293485	257121	111237	103813	85060.3			16.136	316546	334336	312851	157995	157055	148047			16.136	244516	247518	261196	184266	199194	177151			16.136	350385	399854	408476	132530	120625	115100			16.136	320251	289393	291746
	16.032	262112	259281	254901	221495	238559	243577			16.032	302098	293440	256978	111386	103602	84503.7			16.032	316079	335091	312886	158508	157373	147405			16.032	244663	248339	261711	184239	199460	176527			16.032	350064	399855	408910	132457	120778	114878			16.032	319969	288860	291497
	15.928	262821	258752	254387	221447	238911	244364			15.928	301816	293093	256883	111783	104114	84697.9			15.928	316022	334517	312533	158014	157155	147971			15.928	243783	248202	261475	184501	199401	176574			15.928	349241	398985	409065	132616	120299	114881			15.928	319808	288608	292086
	15.825	263345	259732	254831	221601	238672	244220			15.825	301724	292382	257327	111740	103738	85283.2			15.825	316243	334437	313228	158156	157752	148041			15.825	244170	248139	261333	183821	199399	177056			15.825	349512	399309	408832	132341	120303	115073			15.825	319563	288676	291954
	15.721	262907	259260	254506	220966	238260	244070			15.721	301687	292255	256955	111988	104001	84827.9			15.721	315676	335093	312204	158630	156957	147440			15.721	243847	247778	261533	184363	200108	177373			15.721	350088	400365	408829	132722	120399	115158			15.721	319642	289003	292062
	15.617	262639	259652	253884	220757	238121	243808			15.617	301579	292661	256427	111816	104283	85358.4			15.617	315629	334882	312137	158436	157654	147483			15.617	244222	247831	260682	184770	199355	177513			15.617	349583	399650	408710	132817	120212	114710			15.617	319121	288774	291940
	15.514	262764	259106	253987	221626	239073	244499			15.514	301835	291964	256742	112502	104007	85181.8			15.514	316474	334815	312117	158328	156952	148203			15.514	244019	247493	261153	185012	199790	176953			15.514	349402	399754	408454	133055	119929	114899			15.514	319430	288683	291710
	15.41	263108	259722	253763	220718	239162	244462			15.41	300954	291628	256006	112055	104541	85190.6			15.41	315739	335025	311548	159112	157576	147917			15.41	243916	247234	260556	184766	200102	176802			15.41	349125	399626	408332	132497	120550	115206			15.41	319392	288967	291739
	15.306	262769	259367	253464	221128	238785	244051			15.306	301304	291348	256601	112028	103924	85091.3			15.306	315593	334219	311155	158316	157964	148207			15.306	244205	247104	260803	184804	199463	177150			15.306	349446	399602	408384	132502	120727	115158			15.306	319822	288220	291316
	15.202	263130	259307	253332	220122	238784	243364			15.202	301298	291487	256233	111856	104098	85628.9			15.202	316108	334324	311138	158718	156876	147890			15.202	243997	246913	260552	185201	199910	177191			15.202	349934	399481	408305	132321	120599	115056			15.202	319465	288451	290805
	15.099	262346	259195	252629	221124	238049	244613			15.099	300649	291501	256089	111734	104574	85649.1			15.099	315881	334187	311340	158816	157112	147852			15.099	243548	247338	260663	184750	200300	177723			15.099	348442	399237	407788	132694	120737	114738			15.099	318942	288654	290192
	14.995	261435	259439	253219	221144	238503	244423			14.995	300870	291697	255327	112426	103838	85569.6			14.995	315099	335249	310918	159053	157728	148275			14.995	243860	247178	260398	184795	200334	177701			14.995	348545	399124	407460	132529	120448	114977			14.995	319111	288260	291350
	14.891	262222	259565	252306	220805	238815	244158			14.891	300247	291573	255436	112244	104741	85592.1			14.891	315792	335144	311276	158996	157584	147828			14.891	243472	246597	260259	184681	200203	177603			14.891	348836	398948	407829	132478	120384	114489			14.891	318634	288068	290663
	14.787	262064	259108	252892	219937	237826	243982			14.787	300284	291323	255788	112584	104574	86178.1			14.787	314939	334624	310803	159011	157055	148138			14.787	244006	246958	260047	184739	200179	177757			14.787	348550	399308	408307	132630	120276	115090			14.787	318831	287504	290400
	14.684	261818	258918	252601	220015	237934	244738			14.684	300545	290687	255539	112621	104663	85504.8			14.684	314340	334784	310701	158940	157537	148064			14.684	243221	246486	260156	185070	200375	177945			14.684	348938	399008	407964	132521	120485	114754			14.684	318009	287365	290710
	14.58	262373	259361	253259	221015	238864	243692			14.58	300734	291091	255683	112572	104655	86225			14.58	314586	334821	309998	159826	157603	147902			14.58	243303	246053	260178	185111	200850	177462			14.58	348626	399385	407895	132336	120721	115038			14.58	318095	287529	290637
	14.476	262051	259373	253067	220343	238320	244060			14.476	299994	291384	255437	112755	104957	85684.4			14.476	314806	334655	310580	159375	157695	147578			14.476	243728	246597	259951	184932	199966	177968			14.476	347773	399447	407058	132232	120602	114912			14.476	318447	287698	290768
	14.372	262030	258606	252611	220941	238280	243996			14.372	299870	290734	255629	113049	104135	85748.6			14.372	314601	334486	310239	159503	158085	147880			14.372	243056	246619	259362	185616	200095	178047			14.372	348274	398971	407175	132594	120745	115072			14.372	317865	287551	290116
	14.269	261397	258835	251073	221276	238239	243806			14.269	299422	290112	255345	112797	105128	85467.9			14.269	314533	334742	309034	159168	157335	148032			14.269	242580	245818	259264	185285	200564	178206			14.269	348643	399303	407849	132273	120977	115240			14.269	318181	288014	290261
	14.165	261452	258799	251783	220814	238247	243722			14.165	300012	290433	254949	112672	104369	86131.2			14.165	314218	334704	309589	159143	158065	148253			14.165	243129	245633	259176	185282	200681	178129			14.165	348535	399313	407475	132372	120442	115008			14.165	317455	286748	290106
	14.061	261176	258998	252024	220886	238370	243728			14.061	299057	289637	254977	112702	105532	86234.5			14.061	313943	334318	309260	159435	157036	147866			14.061	242467	246092	259327	185708	201259	178030			14.061	347254	398693	407792	132321	120775	115264			14.061	318271	286850	290041
	13.957	261611	258935	251197	220695	238506	243200			13.957	298812	290426	254351	113366	105019	86460.7			13.957	313832	334922	308931	159605	158001	147789			13.957	242760	245931	259057	185569	201292	178279			13.957	348287	399135	407087	132624	120693	115016			13.957	317110	287305	289800
	13.854	261750	259488	250970	220429	239263	243630			13.854	299480	289494	254604	112717	104891	85649.8			13.854	314295	335068	309666	159760	157188	147598			13.854	242994	245581	259549	185264	201038	178070			13.854	347571	398850	407456	132531	120918	114923			13.854	317819	286642	289930
	13.75	261110	259274	251579	220672	238346	243435			13.75	298743	288777	254753	112722	104711	86809.5			13.75	313519	334567	309061	159992	157262	147923			13.75	242783	245050	259421	185301	201123	178600			13.75	347518	398669	406458	132498	120878	114727			13.75	317987	286698	289919
	13.646	261748	258087	251637	220967	237946	243923			13.646	298677	289086	254776	113063	105133	86063.4			13.646	313810	334570	308699	160026	157672	147992			13.646	242366	245146	259297	185863	201748	178537			13.646	347637	398767	406712	132522	120976	114803			13.646	316943	286548	290036
	13.542	261593	258717	250506	220376	238992	243803			13.542	298716	289789	254634	113607	105266	86002.7			13.542	313505	335298	308849	160111	157424	147874			13.542	242713	245082	258830	185699	201403	179107			13.542	346879	398080	407304	132524	121176	114953			13.542	317079	286334	289569
	13.439	262157	258552	250022	220722	238542	244377			13.439	298490	289041	254571	113326	105155	86439.3			13.439	312966	334661	308493	160316	157440	147872			13.439	242680	245290	258811	185673	201496	178843			13.439	347795	399022	405984	132345	120869	114641			13.439	317241	286191	289406
	13.335	261167	259260	250731	220590	238339	243868			13.335	298592	289079	254534	113453	105062	86470.1			13.335	313416	335143	308531	160450	157435	147367			13.335	243543	245083	259188	186144	201926	178706			13.335	346353	398347	406607	132079	120963	114805			13.335	316744	286574	289306
	13.231	261069	258710	250303	220338	237856	244236			13.231	298208	289190	253578	114258	105086	86509.2			13.231	313032	334861	307755	160089	158172	147867			13.231	242508	245099	258334	185981	201820	179020			13.231	347440	398296	406171	132409	121294	114816			13.231	317115	285674	289300
	13.127	261121	259143	249750	220307	238806	243765			13.127	298590	289609	253900	113749	105110	86748.9			13.127	313056	334480	308117	160352	157867	147967			13.127	242359	245304	258327	185736	201799	178469			13.127	347055	398318	406348	132616	121316	115057			13.127	317026	286239	289086
	13.024	261591	259647	249532	220583	238632	243339			13.024	297785	288859	253709	113965	105572	86383			13.024	313013	335110	307428	160750	158049	147506			13.024	242287	244746	258539	186337	201770	178904			13.024	347126	397932	406196	132431	121258	114610			13.024	316305	285640	288903
	12.92	261191	259154	249987	220620	238166	243528			12.92	298296	288327	253678	113718	106054	86673.7			12.92	313013	335163	308097	160623	157685	147646			12.92	242866	244840	258429	185768	201924	178889			12.92	346878	398161	405898	132418	121441	114798			12.92	316709	286241	289352
	12.816	261072	259297	249341	220526	238513	244026			12.816	298340	289088	254045	113953	105115	86619.3			12.816	313368	335020	307746	160857	157635	147856			12.816	242417	244614	258137	186444	202303	179190			12.816	347056	397917	406537	132229	121354	115289			12.816	316908	285903	288875
	12.712	260233	258250	250256	220744	238103	244005			12.712	297243	288523	253394	113747	105299	86800.9			12.712	312422	335256	307254	160430	157122	147508			12.712	241719	244600	258553	186550	202365	179677			12.712	346366	397792	405862	132104	121434	115122			12.712	316214	285522	289055
	12.609	260036	259558	249142	220648	238151	243879			12.609	297042	288408	253765	114062	105481	86640.6			12.609	312801	335167	306915	161159	157286	148054			12.609	242408	244688	257998	186616	202424	179382			12.609	347102	397742	405330	132511	121111	114885			12.609	316207	285410	288540
	12.505	261190	258922	249292	220480	238725	243728			12.505	296841	288076	253148	114269	105945	87545.5			12.505	312320	334908	307389	161205	158362	148004			12.505	242472	244640	258277	186575	202599	179401			12.505	346411	398199	405974	132742	121292	115440			12.505	316770	285132	288342
	12.401	261162	258994	249138	220642	238592	243950			12.401	297482	287906	253062	114216	105323	86771.4			12.401	312504	334451	306666	160632	157778	147829			12.401	241672	244106	257848	186723	202384	180162			12.401	346304	397330	406468	132106	121490	114951			12.401	316394	285083	288684
	12.297	260152	259300	248982	220150	238252	243958			12.297	296862	287702	253091	114342	105866	87079.6			12.297	312447	334845	307056	161303	157788	147959			12.297	242454	243944	258147	186810	202903	179527			12.297	346346	398425	405469	132807	121257	115074			12.297	315543	285049	288518
	12.194	260548	259370	248509	220928	238375	243528			12.194	297277	287396	252888	114130	105529	87130.3			12.194	312123	334599	306376	160898	157698	148030			12.194	241616	244225	257760	186794	203105	180363			12.194	346287	397679	405801	132429	121380	115020			12.194	316054	284831	288318
	12.09	260697	258298	248972	220476	238903	243847			12.09	296616	287199	252834	114573	106004	86895			12.09	312590	335024	306575	161596	157942	148097			12.09	242515	244094	257923	186768	202918	179737			12.09	346466	397521	405375	132466	121939	114791			12.09	315924	285427	288404
	11.986	260998	258724	248881	220939	238390	244256			11.986	297641	286833	252572	114132	106171	86834.7			11.986	312379	335430	306548	161702	158127	148458			11.986	242701	244316	256569	187419	203007	179787			11.986	346020	397716	405160	132464	121086	114863			11.986	316238	284891	288084
	11.882	260605	259026	248903	220605	238433	243590			11.882	296743	287325	252651	114241	105673	87211.9			11.882	312517	335397	306475	161918	158146	148152			11.882	241617	244170	257283	187260	202987	179919			11.882	345952	397515	405421	132708	121682	114971			11.882	315819	285084	288396
	11.779	260213	259108	248359	221625	238534	244544			11.779	296499	287194	252414	114535	106948	87073.2			11.779	312067	335070	306025	161393	157920	148123			11.779	241456	244058	257963	187364	203049	180292			11.779	346141	397766	405275	132654	121469	115140			11.779	315088	284618	288158
	11.675	260015	259389	247995	221089	238388	244099			11.675	296552	287246	252919	114497	106297	87734.1			11.675	312023	334768	305817	161660	158281	148406			11.675	241835	243671	257216	186917	202961	180353			11.675	345627	396870	404462	132529	121723	115123			11.675	314752	284423	287851
	11.571	260093	259545	248255	220571	238929	243975			11.571	295658	286873	252166	114689	106378	87617			11.571	312040	335311	306538	162029	157827	148176			11.571	241584	243446	257383	187537	203427	180995			11.571	345897	397172	405489	131965	121305	114907			11.571	315340	284384	287656
	11.467	259655	258926	248715	220973	238520	243790			11.467	295485	286309	251695	114820	106606	87334.9			11.467	312043	335323	305228	162041	157955	148371			11.467	241684	243950	257422	187702	203292	180573			11.467	345404	397559	404934	132247	121263	115200			11.467	314728	284588	287586
	11.364	259742	259785	247643	220913	238102	244011			11.364	296130	287213	252049	114807	106432	87574.9			11.364	311998	335133	305718	161821	158346	148131			11.364	241894	243711	256846	187057	203031	180496			11.364	344993	397344	404806	132151	121454	115225			11.364	314832	284590	288197
	11.26	259918	258030	247413	220800	238188	244088			11.26	295929	286134	252584	114783	106476	87653			11.26	311297	335420	306228	162059	158770	148055			11.26	241366	243428	257182	187556	203652	180797			11.26	345276	397205	404493	132329	121570	114873			11.26	314730	284169	287491
	11.156	260232	258915	247552	220744	238616	243591			11.156	296120	286103	251720	114865	106805	87922.7			11.156	311523	335284	305256	162724	158486	148546			11.156	241205	242840	257540	187683	203739	180575			11.156	344890	396587	404743	132579	121674	114671			11.156	315502	283646	287698
	11.052	259796	259634	246476	220132	238192	243365			11.052	295825	286055	251894	115237	106377	87593.2			11.052	311247	335194	304856	162068	158019	148248			11.052	241960	243224	256670	187897	203720	180471			11.052	344811	396019	403912	132631	121748	114566			11.052	314795	283772	287448
	10.949	259596	259030	247001	221134	238933	244238			10.949	295197	286052	251558	115155	106507	87358.4			10.949	311558	335358	305068	162357	158486	148016			10.949	241488	243051	257063	187706	203844	180956			10.949	345046	396956	404783	132521	122003	115135			10.949	314899	283697	287042
	10.845	259450	259020	246504	220827	238473	243855			10.845	294924	285828	251443	115314	106439	87082.1			10.845	311035	334995	304565	162228	158642	147948			10.845	241244	243320	256541	188062	204155	180890			10.845	344048	396811	404281	132089	121552	115768			10.845	314495	284488	286673
	10.741	259460	258923	246954	220508	238015	244007			10.741	294788	285060	251253	115255	106138	87864.4			10.741	310853	335843	304882	163070	158780	148174			10.741	240775	242827	257070	188338	204246	180578			10.741	344545	397271	404534	132778	121604	115163			10.741	314647	283232	287182
	10.637	260057	258529	246737	220823	238237	244401			10.637	294182	285829	251360	115140	106172	87901.8			10.637	310970	335031	303770	162751	158062	147998			10.637	241472	242980	256691	188128	204180	181604			10.637	344922	396656	404282	132826	121973	115087			10.637	313841	283523	287195
	10.534	259494	259404	247777	220481	239164	243823			10.534	294336	285678	251940	115884	106658	87812.1			10.534	310734	335575	304908	163269	158355	148352			10.534	241015	242842	256630	188290	204102	181419			10.534	344953	396599	404038	132865	122024	115069			10.534	314003	283452	286931
	10.43	259978	259261	246475	220264	238571	243641			10.43	294908	285479	250822	115698	107119	87983.4			10.43	311101	335596	304673	163261	158525	148305			10.43	241129	242458	256499	187981	204886	180850			10.43	344850	396582	404244	132596	122028	114814			10.43	314105	283078	287133
	10.326	259200	258862	246233	220521	239042	243330			10.326	294628	285069	251004	115518	107059	87361.9			10.326	310546	335017	304440	163120	158422	147862			10.326	241614	241988	256415	188460	205194	181176			10.326	344375	396562	404030	132551	122011	114822			10.326	313745	282944	287591
	10.222	259163	258884	245867	220715	238605	244357			10.222	294032	284482	251252	115273	107014	87760.7			10.222	310786	335180	303569	163144	158439	148459			10.222	240899	242465	256540	188466	204637	181335			10.222	344730	396202	404181	132211	122021	115452			10.222	313693	282825	286786
	10.119	258644	258954	246349	220158	238002	244139			10.119	294435	284166	250695	115164	106798	87647.2			10.119	310544	334825	303351	163488	158853	148202			10.119	240256	241907	256401	188873	204905	181892			10.119	344368	396949	403546	132183	121605	115207			10.119	313506	282423	286170
	10.015	259075	258704	245353	220378	237903	243489			10.015	293826	283967	250199	115277	106128	87263			10.015	310473	335042	303427	163621	158244	148421			10.015	240987	242666	255838	188591	205022	181243			10.015	344290	396370	404298	132308	122033	115391			10.015	313750	282662	286398
[truncated: 19 more columns]

## Sheet: Fig. 1d
Normalized in vitro cleavage efficiency
	A-crRNA	Z-crRNA
Site 1	0.508513	0.621079
Site 2	0.827064	0.755937
Site 3	0.343975	0.8025
Site 5	0.745475	0.910966
	Unprocessed gel images (Extended Data Fig. 4a)

## Sheet: Fig. 1e
Cleavage percentage (by capilary electrophoresis)
		10s	A			Z				20s	A			Z				60s	A			Z				100s	A			Z				600s	A			Z
site 4 (TTTT)	20nm	0	0	0	0	0	0	site 4 (TTTT)	20nm	0	0	0	0	0	0	site 4 (TTTT)	20nm	0	0	0	0	0	0	site 4 (TTTT)	20nm	0	0	0	0	0	0	site 4 (TTTT)	20nm	0	0	0	0	0	0
	40nm	0	0	0	0	0	0		40nm	0	0	0	8.2	7.8	8.4		40nm	0	0	0	10	9.4	11		40nm	0	0	0	14.1	11.6	11.9		40nm	0	0	0	15.8	15.4	11.7
	100nm	0	0	0	18.2	36.5	23.1		100nm	0	0	0	66.5	76.4	67.1		100nm	0	0	0	100	100	83.5		100nm	0	0	0	100	100	100		100nm	18.7	18.9	17.3	100	100	100
	500nm	0	0	0	44.6	35.5	42.3		500nm	12.1	0	10.5	100	100	100		500nm	11.7	15.5	15.3	100	100	100		500nm	41.2	22.2	25	100	100	100		500nm	40.5	54.2	45.8	100	100	100

## Sheet: Fig. 1f
Binding affinity (by MST)
Ligand Concentration [M]	Cas12a_A_crRNA_6nt				Ligand Concentration [M]	Cas12a_Z_crRNA_6nt
6e-05	0.104591				2.5e-05	0.0749077	0.0068744
3e-05	0	0	0.027808		1.25e-05	0.0970839	0.0519723
1.5e-05	0.0730609	0.0864131	0		6.25e-06	0	0
7.5e-06	0.177996	0.0248045	0.0506215		3.125e-06	0.235647	0.0775979
3.75e-06	0.332401	0.190586	0.28319		1.5625e-06	0.257961	0.262578
1.875e-06	0.45203	0.254495	0.284602		7.8125e-07	0.408601	0.315232
9.375e-07	0.525878	0.48358	0.457987		3.90625e-07	0.454636	0.433019
4.6875e-07	0.614564	0.538365	0.512967		1.95313e-07	0.594565	0.584812
2.34375e-07	0.741793	0.708143	0.673354		9.76563e-08	0.70338	0.624443
1.17188e-07	0.844355	0.874488	0.769174		4.88281e-08	0.739531	0.739058
5.85938e-08	0.843759	0.865369	0.847776		2.44141e-08	0.826682	0.847239
2.92969e-08	0.880479	0.946722	0.879501		1.2207e-08	0.837098	0.871391
1.46484e-08	0.955921		0.919049		6.10352e-09	0.914657	0.965653
7.32422e-09	1	1	0.984418		3.05176e-09	0.962327	0.94637
3.66211e-09			1		1.52588e-09	1	1
1.83106e-09					7.62939e-10

## Sheet: Fig. 2b
Indel frequency (analyzed by Outknocker)
	A-crRNA-1	A-crRNA-2	A-crRNA-3	Z-crRNA-1	Z-crRNA-2	Z-crRNA-3		P value
0	3.7	1.4	1.9	3.7	3.8	4.4		0.134378
1	0.1	0.1	0.1	0.2	0.2	0.1		0.183503
2	0.3	0.3	0.1	0.1	0.3	0.3		>0.999999
3	0.1	0	0	0.7	1.1	0.9		0.012135
4	0.1	0	0	0	0.1	0		>0.999999
5	0	0.2	0.1	0.1	0.1	0		0.64945
6	4.3	4.1	3.7	6.5	5.9	7.1		0.008144
7	0.1	0	0.1	14.9	13.9	15		0.000527
8	0	0.1	0	81.1	80.6	82.5		4.6e-05
9	0.1	0	0	61	61.4	62.9		8.3e-05
10	0	0.1	0	89.8	89.3	86		0.00018
11	0	0	0	57	57.9	58.5		5.7e-05
12	0	0	0	92.1	91.8	93.2		2.1e-05

## Sheet: Fig. 2c
Indel frequency (analyzed by Outknocker)
	A-crRNA-1	A-crRNA-2	A-crRNA-3	Z-crRNA-1	Z-crRNA-2	Z-crRNA-3
TTTA-16 nt	0.3	0.3	0.2	24.9	25.4	26
TTTA-17 nt	2.1	1.9	1.9	90.6	90.7	90.8
TTTA-18 nt	4.8	4.2	5.3	95.6	94.7	94.9
TTTA-19 nt	23.7	24.7	24.2	95.6	95.2	95.6
TTTA-20 nt	5.4	5.5	5.4	95.5	95.1	94.9
TTTA-21 nt	17.8	19.2	19.3	95.8	95.2	94.7
TTTA-22 nt	11.8	13.4	11.3	94.3	94.5	93.8
TTTC-16 nt	0	0	0.1	9.6	14.9	15.3
TTTC-17 nt	0.1	0.1	0.1	50.6	52.6	51.3
TTTC-18 nt	0.3	0.2	0.2	81.3	81	80.9
TTTC-19 nt	1.2	0.7	1.1	97.5	98	97.8
TTTC-20 nt	4.6	4	5.1	96.4	97.8	97.5
TTTC-21 nt	6	5.2	5.5	98.5	98.1	98.4
TTTC-22 nt	4.8	5.1	5.5	97.4	98.1	97.9

## Sheet: Fig. 2d, 2e
Indel frequency (analyzed by Outknocker)
	position	A-crRNA-1	A-crRNA-2	A-crRNA-3	Z-crRNA-1	Z-crRNA-2	Z-crRNA-3	P value		substraction (Z-A)			Average
	PAM proximal region 1	5.4	5.9	6.2	29.9	31.6	28.7	0.00058		24.5	25.7	22.5	24.2333
	PAM proximal region 2	3.5	3.3	3.7	85.9	86.5	86.4	<0.000001		82.4	83.2	82.7	82.7667
	PAM proximal region 3	7.6	7.8	8.1	93	91.9	89.1	0.000157		85.4	84.1	81	83.5
	PAM proximal region 4	0.4	0.7	0.6	36.1	37.9	41.6	0.001766		35.7	37.2	41	37.9667
	PAM proximal region 5	34	33.4	33.2	96.9	96.7	96.4	<0.000001		62.9	63.3	63.2	63.1333
	PAM proximal region 6	36	34.3	37.2	94.6	95.4	95.9	1.7e-05		58.6	61.1	58.7	59.4667
	PAM proximal region 7	4.4	4.1	5.1	85.9	86	86.9	<0.000001		81.5	81.9	81.8	81.7333
	PAM distal region 1	0.1	0.1	0.1	1	0.6	0.9	0.025824		0.9	0.5	0.8	0.733333
	PAM distal region 2	0.3	0.1	0.1	0.8	1	1.1	0.002538		0.5	0.9	1	0.8
	PAM distal region 3	0.4	0.2	0.4	2	2.1	1.9	5.4e-05		1.6	1.9	1.5	1.66667
	PAM distal region 4	0.3	0.2	0.1	0.5	0.8	0.7	0.015902		0.2	0.6	0.6	0.466667
	PAM distal region 5	96.32	95.97	95.8	95.39	95.5	95.55	0.058768		-0.93	-0.47	-0.25	-0.55
	PAM distal region 6	6.1	6.1	5.7	39.2	36.8	36.9	0.000445		33.1	30.7	31.2	31.6667
	PAM distal region 7	0.8	0.8	0.8	1.9	2.2	1.6	0.023908		1.1	1.4	0.8	1.1

## Sheet: Fig. 2f
Indel frequency (analyzed by Outknocker)
	A-crRNA			Z-crRNA			P value
A1	1.3	1.6	1.2	93.9	95	95.5	8e-06
A2	0.6	0.6	0.8	44.8	46.3	48.4	0.000495
A3	75.3	76.1	76.5	96.7	96.7	95.6	2e-06
A4	31.4	26.8	25.7	79.5	79.6	81.6	0.000272
A5	16.5	16.5	17.4	96.7	97	97.2	<0.000001
A6	46.3	46.5	47.6	98.1	97.9	97.8	3e-05
C1	0.5	0.4	0.9	4.4	5.3	5.1	0.000638
C2	3.7	4	4.1	11.9	11.6	11.8	2e-06
C3	8.4	8.2	8.6	10.8	11.5	11.9	0.006035
C4	26.4	25.5	27.4	97	96.4	96.9	1.1e-05
C5	8.4	8.4	8.7	72.9	72.2	74	3.7e-05
C6	0.4	0.5	0.4	1	1.1	1	0.00022
G1	0.4	0.5	0.6	67.5	67.2	68.8	4.3e-05
G2	0.2	0.1	0.1	14.2	14.5	13.5	0.000389
G3	1.5	1.7	1.7	21.4	21.5	21.7	<0.000001
G4	11.7	12.7	11.3	64.6	66.3	64.4	<0.000001
G5	5.1	6.3	6.6	78.5	77.7	77	<0.000001
G6	7	6.3	7.9	50.3	50.1	50.2	9.2e-05
T1	1	0.4	0.7	10.3	9.8	10.3	3e-06
T2	0	0	0.1	0.9	0.9	0.8	6e-05
T3	0.2	0.2	0.2	1	0.7	1.1	0.025824
T4	1.8	2	1.9	17.4	17.5	18.7	0.000555
T5	0.8	0.8	1	1.6	1.5	2	0.019121
T6	5.2	4.1	4.8	17.6	17.6	16.8	1e-05

## Sheet: Fig. 2g
Indel frequency (analyzed by Outknocker)
	A-crRNA			Z-crRNA			P value
C1	3.8	4	4	25.7	25.5	27.2	0.000491
C6	8.8	8.1	8.8	20.5	21.2	19.9	4.9e-05
G2	3.7	3.2	3.6	87	85.6	87.5	1.5e-05
G3	30.9	29.5	31.4	87.2	88.1	87.8	5e-06
T1	75.6	74.8	74.4	95.9	95.7	94.3	1.4e-05
T2	1.8	1.8	1.9	24.8	23.7	24.5	0.000186
T3	8.9	8.4	8.4	30.8	33.6	31.4	0.000921
T4	19.5	19.4	19.9	82.2	82.4	83.2	<0.000001
T5	16.3	16	16.9	14.4	13.6	14.3	0.003274
T6	57	55.8	56.8	90.8	90.7	91	5.2e-05

[truncated: 10 more sheets: Fig. 2h, Fig. 3c, Fig. 3e, Fig. 3f, Fig. 3g, Fig. 4,  Fig. S11, S12, Fig. 5, Fig. S3, Fig. S4, Fig. S5]
